# Supplementary material for: A Metabolomics Signature Linked To Liver Fibrosis In The Serum Of Transplanted Hepatitis C Patients
Source: Sci Rep. 2017 Sep 5;7:10497. doi: 10.1038/s41598-017-10807-y (PMC5585246; doi:10.1038/s41598-017-10807-y)
Supplement: Supplementary file 2 — Dataset 1 [file 41598_2017_10807_MOESM2_ESM.xls]

## Sheet: Supp. Table A. OPLS
Simple name	Individual notation	Class	Subclass A	Individual composition or probable ID	Principal component loadings	Orthogonal component loadings
AA	Taurine	Amino acids	non-essential		-0.0449782	-0.0326514
AA	Glutamine	Amino acids	non-essential		-0.044638	0.0334487
AA	Leucine	Amino acids	essential		-0.041677	0.00846731
AA	Valine	Amino acids	essential		-0.039536	0.00172076
AA	Isoleucine	Amino acids	essential		-0.0355001	0.00133099
AA	Histidine	Amino acids	essential		-0.0332521	-0.39696
AA	Alanine	Amino acids	non-essential		-0.0242479	-0.0250635
AA	Proline	Amino acids	non-essential		-0.0136605	-0.0189501
AA	Glycine	Amino acids	non-essential		-0.013292	-0.0110178
AA	Arginine	Amino acids	non-essential		-0.0131147	-0.02319
AA	Lysine	Amino acids	essential		-0.012311	-0.0177644
AA	Cystine	Amino acid derivatives	essential		0.000548375	0.00585115
AA	Serine	Amino acids	non-essential		0.00861912	-0.00594462
AA	Aspartic Acid	Amino acids	non-essential		0.0181751	-0.0275272
AA	Asparagine	Amino acids	non-essential		0.0212403	-0.0206912
AA	Phenylalanine	Amino acids	essential		0.0293792	-0.0279008
AA	Sarcosine	Amino Acids and Derivatives	Alpha Amino Acids and Derivatives		0.0313093	-0.0159928
AA	Tryptophan	Amino acids	essential		0.036535	-0.0267469
AA	Methionine	Amino acids	essential		0.0509194	-0.0213785
AA	Threonine	Amino acids	essential		0.0527717	-0.0190042
AA	Glutamic Acid	Amino acids	non-essential		0.0742958	-0.0300863
AA	Tyrosine	Amino acids	conditionally essential (phenylalanine)		0.0758673	-0.0317974
AC	AC(9:0)	Fatty esters	Acylcarnitines		-0.0384301	-0.019267
AC	AC(18:2n-6)	Fatty esters	Acylcarnitines		-0.0315422	0.022625
AC	AC(10:1n-x)	Fatty esters	Acylcarnitines		-0.0246705	0.0203894
AC	AC(8:0)	Fatty esters	Acylcarnitines		-0.0211789	0.0140379
AC	AC(18:1n-9)	Fatty esters	Acylcarnitines		0.00150476	0.0186852
AC	AC(10:0)	Fatty esters	Acylcarnitines		0.00726994	0.00178757
AC	AC(8:1n-x)	Fatty esters	Acylcarnitines		0.0106097	0.0199763
AC	AC(12:0)	Fatty esters	Acylcarnitines		0.0123066	0.000526783
AC	AC(12:1n-x)	Fatty esters	Acylcarnitines		0.024169	0.00412325
AC	AC(14:1n-x)	Fatty esters	Acylcarnitines		0.0457582	-0.0185407
AC	AC(6:0)	Fatty esters	Acylcarnitines		0.0487108	-0.0180611
BA	Deoxycholic acid	Bile acids	Secondary bile acids		-0.0753295	0.0120493
BA	Chenodeoxycholic acid	Bile acids	Primary bile acids		-0.0561505	0.0154049
BA	Cholic acid	Bile acids	Primary bile acids		-0.0468994	0.00528772
BA	Ursodeoxycholic acid	Bile acids			-0.0396378	-0.00684646
BA	Lithocholic acid	Bile acids	Secondary bile acids		-0.0153996	0.00839505
BA	Taurolithocholic acid	Bile acids	Taurine-conjugated bile acids		0.0476077	-0.0280499
BA	Tauroursodeoxycholic acid	Bile acids	Taurine-conjugated bile acids		0.0481748	-0.0328312
BA	Taurodeoxycholic acid	Bile acids	Taurine-conjugated bile acids		0.0501174	-0.0259064
BA	Glycochenodeoxycholic acid	Bile acids	Glycine-conjugated bile acids		0.0739784	-0.0357761
BA	Glycocholic acid	Bile acids	Glycine-conjugated bile acids		0.0949556	-0.0424237
BA	Taurocholic acid	Bile acids	Taurine-conjugated bile acids		0.128559	-0.0413144
BA	Taurochenodeoxycholic acid	Bile acids	Taurine-conjugated bile acids		0.131921	-0.0386251
Cer	Cer(d18:1/23:0)	Sphingolipids	Ceramides		-0.07241	-0.0576426
Cer	Cer(d18:1/24:0)	Sphingolipids	Ceramides		-0.0641501	-0.0526503
Cer	Cer(d18:2/23:0)	Sphingolipids	Ceramides		-0.0405022	-0.0438947
Cer	Cer(d18:1/21:0)	Sphingolipids	Ceramides		-0.0235009	-0.0654325
Cer	Cer(d18:1/22:0)	Sphingolipids	Ceramides		-0.0222029	-0.0637321
Cer	Cer(40:2)	Sphingolipids	Ceramides		-0.0213459	-0.0602386
Cer	Cer(d18:2/24:0)	Sphingolipids	Ceramides		0.0294487	-0.0650533
Cer	Cer(d18:1/20:0)	Sphingolipids	Ceramides		0.0348577	-0.0660678
Cer	Cer(42:3)	Sphingolipids	Ceramides		0.0375064	-0.0694955
Cer	Cer(d18:1/16:0)	Sphingolipids	Ceramides		0.0933693	-0.0572785
CMH	CMH(d18:1/22:0)	Sphingolipids	Monohexosylceramides		0.0281891	-0.034682
CMH	CMH(d18:1/16:0)	Sphingolipids	Monohexosylceramides		0.0708299	-0.0356101
ChoE	ChoE(18:1)	Sterols	Cholesteryl Ester		-0.090942	-0.0101838
ChoE	ChoE(20:5)	Sterols	Cholesteryl Ester		-0.0781237	-0.0323942
ChoE	ChoE(22:5)	Sterols	Cholesteryl Ester		-0.0737282	-0.0195383
ChoE	ChoE(18:0)	Sterols	Cholesteryl Ester		-0.0691971	-0.0204037
ChoE	ChoE(16:0)	Sterols	Cholesteryl Ester		-0.06699	0.000341937
ChoE	ChoE(18:2)	Sterols	Cholesteryl Ester		-0.0628073	-0.0187838
ChoE	ChoE(22:6)	Sterols	Cholesteryl Ester		-0.0549557	-0.0396753
ChoE	ChoE(20:4)	Sterols	Cholesteryl Ester		-0.0430706	-0.00373067
ChoE	ChoE(20:3)	Sterols	Cholesteryl Ester		-0.027448	-0.00647726
ChoE	ChoE(18:3)	Sterols	Cholesteryl Ester		-0.0270027	-0.0315764
ChoE	ChoE(14:0)	Sterols	Cholesteryl Ester		0.00794887	-0.0550521
ChoE	ChoE(20:2)	Sterols	Cholesteryl Ester		0.0104689	-0.0190717
ChoE	ChoE(22:4)	Sterols	Cholesteryl Ester		0.0118561	0.00596655
ChoE	ChoE(16:1)	Sterols	Cholesteryl Ester		0.0365192	-0.0551559
DAG	DG(36:4)	Glycerolipids	Diacylglycerols	DG(18:1+18:3+0:0)	-0.0564854	-0.0253094
DAG	DG(36:4)	Glycerolipids	Diacylglycerols	DG(18:2+18:2+0:0)	-0.0547538	0.017104
DAG	DG(36:3)	Glycerolipids	Diacylglycerols	DG(18:1+18:2+0:0)	-0.0237445	-0.0162524
DAG	DG(32:2)	Glycerolipids	Diacylglycerols	DG(14:0+18:2+0:0)	-0.00959829	-0.050788
DAG	DG(36:2)	Glycerolipids	Diacylglycerols	DG(18:1+18:1+0:0)	0.00626039	-0.0637738
DAG	DG(34:2)	Glycerolipids	Diacylglycerols	DG(16:0+18:2+0:0)	0.0116069	-0.056082
DAG	DG(26:0)	Glycerolipids	Diacylglycerols	DG(14:0/12:0)	0.0243041	-0.0173712
DAG	DG(34:1)	Glycerolipids	Diacylglycerols	DG(16:0+18:1+0:0)	0.0248749	-0.0606779
DAG	DG(32:1)	Glycerolipids	Diacylglycerols	DG(16:0+16:1+0:0)+ DG (14:0+18:1+0:0)	0.0269512	-0.0690702
DAG	DG(34:0)	Glycerolipids	Diacylglycerols	DG(16:0+18:0+0:0)	0.0316086	-0.0244002
DAG	DG(36:4)	Glycerolipids	Diacylglycerols	DG(16:0+20:4+0:0)	0.0453892	-0.0500199
DAG	DG(32:0)	Glycerolipids	Diacylglycerols	DG(16:0+16:0+0:0)	0.0528696	-0.04647
FFAox	x-OxoODE	Oxidized fatty acids	Oxo-octadecadienoic acids		-0.0357756	-0.0079184
FFAox	x-HETE/EET	Oxidized fatty acids	Hydroxy-eicosatetraenoic acids (HETE), Epoxy eicosatetraenoic acids (EET)		-0.022294	-0.0151132
FFAox	x-HODE	Oxidized fatty acids	Hydroxy-octadecadienoic acids		-0.0200973	-0.0110274
FFAox	9-HETE	Oxidized fatty acids	Hydroxy-eicosatetraenoic acids (HETE), Epoxy eicosatetraenoic acids (EET)		-0.0199974	-0.0149129
FFAox	15-HETE	Oxidized fatty acids	Hydroxy-eicosatetraenoic acids (HETE), Epoxy eicosatetraenoic acids (EET)		-0.019717	-0.013277
FFAox	13-OxoODE	Oxidized fatty acids	Oxo-octadecadienoic acids		-0.0194733	-0.00966505
FFAox	11-HETE	Oxidized fatty acids	Hydroxy-eicosatetraenoic acids (HETE), Epoxy eicosatetraenoic acids (EET)		-0.0194075	-0.014136
FFAox	5-HETE	Oxidized fatty acids	Hydroxy-eicosatetraenoic acids (HETE), Epoxy eicosatetraaenoic acids (EET)		-0.019282	-0.0130558
FFAox	13-HODE	Oxidized fatty acids	Hydroxy-octadecadienoic acids		-0.0188136	-0.0116752
FFAox	x-HETE/EET	Oxidized fatty acids	Hydroxy-eicosatetraenoic acids (HETE), Epoxy eicosatetraenoic acids (EET)		-0.0170494	-0.0174107
FFAox	x-OxoODE	Oxidized fatty acids	Oxo-octadecadienoic acids		-0.0154917	-0.013199
FFAox	x-DiHETrE	Oxidized fatty acids	Dihydroxyeicosatrienoic acids		-0.0133552	-0.0179294
FFAox	x-OxoODE	Oxidized fatty acids	Oxo-octadecadienoic acids		-0.0106628	-0.0129624
FFAox	12-HETE	Oxidized fatty acids	Hydroxy-eicosatetraenoic acids (HETE), Epoxy eicosatetraenoic acids (EET)		-0.00632168	-0.00915427
FFAox	x-OxoODE	Oxidized fatty acids	Oxo-octadecadienoic acids		0.00956367	-0.0237539
FFAox	x-OxoODE	Oxidized fatty acids	Oxo-octadecadienoic acids		0.0220268	-0.0243323
FFAox	x-HODE	Oxidized fatty acids	Hydroxy-octadecadienoic acids		0.0322159	-0.0411651
FFAox	x-HODE	Oxidized fatty acids	Hydroxy-octadecadienoic acids		0.0492146	-0.00412377
FFAox	x-HODE	Oxidized fatty acids	Hydroxy-octadecadienoic acids		0.0553475	-0.0360905
FSB	Sphingosine-1-phosphate	Sphingolipids	Free Sphingoid base		-0.0534514	-0.0198824
LPC	PC(0:0/20:0)	Glycerophospholipids	2-Monoacylglycerophosphocholine		-0.0883911	-0.0235837
LPC	PC(20:0/0:0)	Glycerophospholipids	1-Monoacylglycerophosphocholine		-0.0872194	-0.0245163
LPC	PC(O-20:0/0:0)	Glycerophospholipids	1-Monoetherglycerophosphocholine		-0.0828088	-0.00615228
LPC	PC(O-22:0/0:0)	Glycerophospholipids	1-Monoetherglycerophosphocholine		-0.0774376	-0.0140495
LPC	PC(16:1/0:0)	Glycerophospholipids	1-Monoacylglycerophosphocholine		-0.0719901	-0.0480497
LPC	PC(O-16:0/0:0)	Glycerophospholipids	1-Monoetherglycerophosphocholine		-0.0702854	-0.00456213
LPC	PC(0:0/15:0)	Glycerophospholipids	2-Monoacylglycerophosphocholine		-0.0660209	-0.0755095
LPC	PC(15:0/0:0)	Glycerophospholipids	1-Monoacylglycerophosphocholine		-0.0649782	-0.0774056
LPC	PC(0:0/16:0)	Glycerophospholipids	2-Monoacylglycerophosphocholine		-0.0589244	-0.0620615
LPC	PC(O-22:1/0:0)	Glycerophospholipids	1-Monoetherglycerophosphocholine		-0.0567116	-0.0222585
LPC	PC(P-18:1/0:0)	Glycerophospholipids	1-Monoetherglycerophosphocholine		-0.0488	-0.0255946
LPC	PC(O-20:1/0:0)	Glycerophospholipids	1-Monoetherglycerophosphocholine		-0.0480554	-0.013256
LPC	PC(O-18:1/0:0)	Glycerophospholipids	1-Monoetherglycerophosphocholine		-0.0463961	-0.0117081
LPC	PC(O-20:2/0:0)	Glycerophospholipids	1-Monoetherglycerophosphocholine		-0.0462124	-0.0174012
LPC	PC(O-24:2/0:0)	Glycerophospholipids	1-Monoetherglycerophosphocholine		-0.0439226	-0.0163249
LPC	PC(O-18:0/0:0)	Glycerophospholipids	1-Monoetherglycerophosphocholine		-0.0381449	-0.0241508
LPC	PC(0:0/20:5)	Glycerophospholipids	2-Monoacylglycerophosphocholine		-0.0361093	-0.0572777
LPC	PC(P-18:0/0:0)	Glycerophospholipids	1-Monoetherglycerophosphocholine		-0.0358682	-0.0262736
LPC	PC(20:5/0:0)	Glycerophospholipids	1-Monoacylglycerophosphocholine		-0.0331818	-0.0607222
LPC	PC(P-18:1/0:0)	Glycerophospholipids	1-Monoetherglycerophosphocholine		-0.0328539	-0.0218429
LPC	PC(18:1/0:0)	Glycerophospholipids	1-Monoacylglycerophosphocholine		-0.0321276	-0.0419854
LPC	LPC(16:1)	Glycerophospholipids	Monoacylglycerophosphocholine		-0.0286116	-0.00760143
LPC	PC(16:0/0:0)	Glycerophospholipids	1-Monoacylglycerophosphocholine		-0.0280543	-0.0464027
LPC	PC(14:0/0:0)	Glycerophospholipids	1-Monoacylglycerophosphocholine		-0.0274943	-0.0739601
LPC	PC(O-24:1/0:0)	Glycerophospholipids	1-Monoetherglycerophosphocholine		-0.0274795	-0.0406385
LPC	PC(0:0/22:5)	Glycerophospholipids	2-Monoacylglycerophosphocholine		-0.0269413	-0.0527506
LPC	PC(0:0/14:0)	Glycerophospholipids	2-Monoacylglycerophosphocholine		-0.0267915	-0.0752335
LPC	PC(0:0/18:0)	Glycerophospholipids	2-Monoacylglycerophosphocholine		-0.0256405	-0.0350654
LPC	PC(O-18:1/0:0)	Glycerophospholipids	1-Monoetherglycerophosphocholine		-0.0253945	-0.0284095
LPC	PC(18:0/0:0)	Glycerophospholipids	1-Monoacylglycerophosphocholine		-0.021984	-0.0472899
LPC	PC(P-16:0/0:0)	Glycerophospholipids	1-Monoetherglycerophosphocholine		-0.020562	-0.0346589
LPC	PC(P-20:1/0:0)	Glycerophospholipids	1-Monoetherglycerophosphocholine		-0.0199464	-0.040253
LPC	PC(20:1/0:0)	Glycerophospholipids	1-Monoacylglycerophosphocholine		-0.0132689	-0.0470813
LPC	PC(O-20:1/0:0)	Glycerophospholipids	1-Monoetherglycerophosphocholine		-0.0122767	-0.0465804
LPC	PC(20:1/0:0)	Glycerophospholipids	1-Monoacylglycerophosphocholine		-0.0119575	-0.0487591
LPC	PC(P-20:2/0:0)	Glycerophospholipids	1-Monoetherglycerophosphocholine		-0.0112172	-0.0457153
LPC	PC(22:5/0:0)	Glycerophospholipids	1-Monoacylglycerophosphocholine		0.00394328	-0.0581802
LPC	PC(18:3/0:0)	Glycerophospholipids	1-Monoacylglycerophosphocholine		0.0048437	-0.0577974
LPC	PC(0:0/18:3)	Glycerophospholipids	2-Monoacylglycerophosphocholine		0.00559157	-0.0618463
LPC	PC(20:2/0:0)	Glycerophospholipids	1-Monoacylglycerophosphocholine		0.0144491	-0.0309997
LPC	PC(22:4/0:0)	Glycerophospholipids	1-Monoacylglycerophosphocholine		0.0151902	-0.0302623
LPC	PC(0:0/18:2)	Glycerophospholipids	2-Monoacylglycerophosphocholine		0.0155667	-0.048493
LPC	PC(0:0/18:1)	Glycerophospholipids	2-Monoacylglycerophosphocholine		0.0158565	-0.0560585
LPC	PC(20:3/0:0)	Glycerophospholipids	1-Monoacylglycerophosphocholine		0.016982	-0.0391681
LPC	PC(18:1/0:0)	Glycerophospholipids	1-Monoacylglycerophosphocholine		0.0197537	-0.0556979
LPC	PC(0:0/22:6)	Glycerophospholipids	2-Monoacylglycerophosphocholine		0.0237583	-0.0577948
LPC	PC(0:0/20:4)	Glycerophospholipids	2-Monoacylglycerophosphocholine		0.0241089	-0.0372836
LPC	PC(22:6/0:0)	Glycerophospholipids	1-Monoacylglycerophosphocholine		0.0310875	-0.0602011
LPC	PC(0:0/22:4)	Glycerophospholipids	2-Monoacylglycerophosphocholine		0.0332205	0.00348839
LPC	PC(0:0/20:1)	Glycerophospholipids	2-Monoacylglycerophosphocholine		0.0362165	-0.0492012
LPC	PC(18:2/0:0)	Glycerophospholipids	1-Monoacylglycerophosphocholine		0.0419608	-0.0661606
LPC	PC(18:3/0:0)	Glycerophospholipids	1-Monoacylglycerophosphocholine		0.0421374	-0.0574601
LPC	PC(20:2/0:0)	Glycerophospholipids	1-Monoacylglycerophosphocholine		0.0421878	-0.0664026
LPC	PC(18:2/0:0)	Glycerophospholipids	1-Monoacylglycerophosphocholine		0.0422061	-0.0528604
LPC	PC(0:0/20:2)	Glycerophospholipids	2-Monoacylglycerophosphocholine		0.0444613	-0.0658413
LPC	PC(20:4/0:0)	Glycerophospholipids	1-Monoacylglycerophosphocholine		0.0494472	-0.0416378
LPC	PC(16:1/0:0)	Glycerophospholipids	1-Monoacylglycerophosphocholine		0.0494505	-0.0652701
LPC	PC(0:0/16:1)	Glycerophospholipids	2-Monoacylglycerophosphocholine		0.0554289	-0.0643206
LPC	PC(20:3/0:0)	Glycerophospholipids	1-Monoacylglycerophosphocholine		0.0589252	-0.0546141
LPC	PC(22:4/0:0)	Glycerophospholipids	1-Monoacylglycerophosphocholine		0.0626428	-0.0449554
LPC	PC(0:0/20:3)	Glycerophospholipids	2-Monoacylglycerophosphocholine		0.0649332	-0.0536676
LPC	PC(0:0/22:5)	Glycerophospholipids	2-Monoacylglycerophosphocholine		0.0869601	-0.0116224
LPC	PC(22:5/0:0)	Glycerophospholipids	1-Monoacylglycerophosphocholine		0.0879399	-0.0407656
LPE	PE(P-20:0/0:0)	Glycerophospholipids	1-Monoetherglycerophosphoethanolamine		-0.0911615	-0.0162762
LPE	PE(20:5/0:0)	Glycerophospholipids	Monoacylglycerophosphoethanolamine		-0.0740638	-0.0532404
LPE	PE(P-16:1/0:0)	Glycerophospholipids	1-Monoetherglycerophosphoethanolamine		-0.0728979	-0.0320252
LPE	PE(P-18:2/0:0)	Glycerophospholipids	1-Monoetherglycerophosphoethanolamine		-0.0692185	-0.0251307
LPE	LPE(20:5)	Glycerophospholipids	Monoacylglycerophosphoethanolamine		-0.0506701	-0.0583121
LPE	PE(O-16:0/0:0)	Glycerophospholipids	1-Monoetherglycerophosphoethanolamine		-0.0489152	-0.0420603
LPE	PE(0:0/18:2)	Glycerophospholipids	2-Monoacylglycerophosphoethanolamine		-0.043301	-0.049671
LPE	PE(P-20:1/0:0)	Glycerophospholipids	1-Monoetherglycerophosphoethanolamine		-0.0382218	-0.028109
LPE	PE(P-18:0/0:0)	Glycerophospholipids	1-Monoetherglycerophosphoethanolamine		-0.0360078	-0.0501126
LPE	PE(14:0/0:0)	Glycerophospholipids	1-Monoacylglycerophosphoethanolamine		-0.0355484	-0.047063
LPE	PE(P-18:1/0:0)	Glycerophospholipids	1-Monoetherglycerophosphoethanolamine		-0.0325016	-0.0274913
LPE	PE(22:6/0:0)	Glycerophospholipids	1-Monoacylglycerophosphoethanolamine		-0.0317047	-0.0589258
LPE	PE(18:3/0:0)	Glycerophospholipids	Monoacylglycerophosphoethanolamine		-0.0298213	-0.0396044
LPE	PE(16:1/0:0)	Glycerophospholipids	1-Monoacylglycerophosphoethanolamine		-0.0245924	-0.0416331
LPE	PE(0:0/22:6)	Glycerophospholipids	2-Monoacylglycerophosphoethanolamine		-0.024251	-0.0609558
LPE	PE(0:0/20:4)	Glycerophospholipids	2-Monoacylglycerophosphoethanolamine		-0.0227968	-0.0478615
LPE	PE(18:1/0:0)	Glycerophospholipids	1-Monoacylglycerophosphoethanolamine		-0.0224479	-0.0512146
LPE	PE(18:2/0:0)	Glycerophospholipids	1-Monoacylglycerophosphoethanolamine		-0.0212757	-0.0571816
LPE	PE(0:0/16:0)	Glycerophospholipids	2-Monoacylglycerophosphoethanolamine		-0.0175656	-0.0671029
LPE	PE(P-18:1/0:0)	Glycerophospholipids	1-Monoetherglycerophosphoethanolamine		-0.0119292	-0.0614333
LPE	PE(16:0/0:0)	Glycerophospholipids	1-Monoacylglycerophosphoethanolamine		-0.0106739	-0.0649101
LPE	PE(P-20:2/0:0)	Glycerophospholipids	1-Monoetherglycerophosphoethanolamine		-0.00637408	-0.056361
LPE	PE(18:3/0:0)	Glycerophospholipids	Monoacylglycerophosphoethanolamine		-0.00581636	-0.0463599
LPE	PE(18:2/0:0)	Glycerophospholipids	1-Monoacylglycerophosphoethanolamine		-0.00508927	-0.0505686
LPE	PE(0:0/20:3)	Glycerophospholipids	Monoacylglycerophosphoethanolamine		-0.00220166	-0.0489813
LPE	PE(22:5/0:0)	Glycerophospholipids	Monoacylglycerophosphoethanolamine		0.00728601	-0.0620189
LPE	PE(22:5/0:0)	Glycerophospholipids	Monoacylglycerophosphoethanolamine		0.00942069	-0.0647729
LPE	PE(18:1/0:0)	Glycerophospholipids	1-Monoacylglycerophosphoethanolamine		0.0120766	-0.0511196
LPE	PE(0:0/18:1)	Glycerophospholipids	2-Monoacylglycerophosphoethanolamine		0.0151868	-0.0577957
LPE	PE(20:4/0:0)	Glycerophospholipids	1-Monoacylglycerophosphoethanolamine		0.0165374	-0.0489863
LPE	PE(0:0/18:0)	Glycerophospholipids	2-Monoacylglycerophosphoethanolamine		0.0174666	-0.0665733
LPE	PE(20:3/0:0)	Glycerophospholipids	1-Monoacylglycerophosphoethanolamine		0.0180825	-0.0722768
LPE	PE(18:0/0:0)	Glycerophospholipids	1-Monoacylglycerophosphoethanolamine		0.0211009	-0.065692
LPE	PE(0:0/16:1)	Glycerophospholipids	2-Monoacylglycerophosphoethanolamine		0.0240585	-0.0590264
LPE	PE(0:0/22:4)	Glycerophospholipids	2-Monoacylglycerophosphoethanolamine		0.0339281	-0.0290072
LPE	PE(22:4/0:0)	Glycerophospholipids	1-Monoacylglycerophosphoethanolamine		0.0473739	-0.052037
LPE	PE(22:5/0:0)	Glycerophospholipids	Monoacylglycerophosphoethanolamine		0.0619098	-0.0346507
LPE	PE(22:5/0:0)	Glycerophospholipids	Monoacylglycerophosphoethanolamine		0.0735585	-0.0416901
MUFA	20:1n-9	Non-esterified fatty acids	Monounsaturated fatty acids		-0.0251253	-0.0163765
MUFA	18:1n-x	Non-esterified fatty acids	Monounsaturated fatty acids		-0.0220116	-0.0210889
MUFA	16:1n-x	Non-esterified fatty acids	Monounsaturated fatty acids		0.0145602	-0.00130435
MUFA	18:1n-x	Non-esterified fatty acids	Monounsaturated fatty acids		0.0242096	-0.00797299
MUFA	16:1n-9	Non-esterified fatty acids	Monounsaturated fatty acids		0.0410166	-0.0180717
MUFA	20:1n-6	Non-esterified fatty acids	Monounsaturated fatty acids		0.0462607	-0.00389637
MUFA	17:1n-x	Non-esterified fatty acids	Monounsaturated fatty acids		0.0576464	-0.0116625
MUFA	18:1n-9	Non-esterified fatty acids	Monounsaturated fatty acids		0.0687713	-0.0276557
MUFA	19:1n-x	Non-esterified fatty acids	Monounsaturated fatty acids		0.0698372	-0.0265244
MUFA	24:1n-9	Non-esterified fatty acids	Monounsaturated fatty acids		0.0717196	-0.0151988
MUFA	14:1n-x	Non-esterified fatty acids	Monounsaturated fatty acids		0.0751287	-0.00593052
MUFA	14:1n-5	Non-esterified fatty acids	Monounsaturated fatty acids		0.0781152	-0.0315858
MUFA	16:1n-7	Non-esterified fatty acids	Monounsaturated fatty acids		0.0811542	-0.0254748
PC	PC(18:2/20:4)	Glycerophospholipids	Diacylglycerophosphocholine		-0.0539243	-0.0294196
PC	PC(16:0/20:5)	Glycerophospholipids	Diacylglycerophosphocholine		-0.0445547	-0.0578619
PC	PC(40:8)	Glycerophospholipids	Diacylglycerophosphocholine	PC(20:4/20:4) + PC(18:2/22:6) + PC(18:0/22:8)	-0.0427301	-0.0573716
PC	PC(20:3/20:4)	Glycerophospholipids	Diacylglycerophosphocholine		-0.0389872	-0.0312915
PC	PC(18:2/18:2)	Glycerophospholipids	Diacylglycerophosphocholine		-0.0343682	-0.0422651
PC	PC(17:0/20:4)	Glycerophospholipids	Diacylglycerophosphocholine		-0.0301618	-0.0202955
PC	PC(18:3/18:3)	Glycerophospholipids	Diacylglycerophosphocholine		-0.0212824	-0.0781451
PC	PC(17:0/20:3)	Glycerophospholipids	Diacylglycerophosphocholine		-0.019688	-0.018358
PC	PC(15:0/22:6)	Glycerophospholipids	Diacylglycerophosphocholine		-0.0195016	-0.0761245
PC	PC(38:5)	Glycerophospholipids	Diacylglycerophosphocholine	PC(18:1/20:4) + PC(16:0/22:5)	-0.0179045	-0.0588952
PC	PC(20:0/20:4)	Glycerophospholipids	Diacylglycerophosphocholine		-0.0168693	0.0280381
PC	PC(P-18:0/20:4)	Glycerophospholipids	1-ether, 2-acylglycerophosphocholine		-0.0147408	-0.0232727
PC	PC(P-17:0/20:4)	Glycerophospholipids	1-ether, 2-acylglycerophosphocholine		-0.0131933	-0.0121378
PC	PC(O-18:2/20:4)	Glycerophospholipids	1-ether, 2-acylglycerophosphocholine		-0.0129467	-0.0273078
PC	PC(17:0/20:4)	Glycerophospholipids	Diacylglycerophosphocholine		-0.0122627	-0.041273
PC	PC(O-16:0/18:2)	Glycerophospholipids	1-ether, 2-acylglycerophosphocholine		-0.0114892	-0.0400036
PC	PC(P-16:0/22:6)	Glycerophospholipids	1-ether, 2-acylglycerophosphocholine		-0.0114864	-0.0201952
PC	PC(P-18:0/20:4)	Glycerophospholipids	1-ether, 2-acylglycerophosphocholine		-0.0113269	0.0146853
PC	PC(O-38:4)	Glycerophospholipids	1-ether, 2-acylglycerophosphocholine	PC(22:4e/16:0) + PC(18:1e/20:3)	-0.0109733	0.00881215
PC	PC(P-16:0/20:3)	Glycerophospholipids	1-ether, 2-acylglycerophosphocholine		-0.0071554	-0.0424187
PC	PC(O-18:1/18:1)	Glycerophospholipids	1-ether, 2-acylglycerophosphocholine		-0.00680464	-0.0146545
PC	PC(O-16:0/20:3)	Glycerophospholipids	1-ether, 2-acylglycerophosphocholine		-0.00622843	-0.00862571
PC	PC(38:5)	Glycerophospholipids	Diacylglycerophosphocholine	PC(18:0/20:5) + PC(16:0/22:5)	-0.00549399	-0.0546111
PC	PC(14:0/20:4)	Glycerophospholipids	Diacylglycerophosphocholine		-0.00415609	-0.0670593
PC	PC(16:0/22:6)	Glycerophospholipids	Diacylglycerophosphocholine		-0.0024206	-0.066521
PC	PC(15:0/20:3)	Glycerophospholipids	Diacylglycerophosphocholine		-0.00234243	-0.0505874
PC	PC(18:0/22:5)	Glycerophospholipids	Diacylglycerophosphocholine		-0.00197788	0.00173828
PC	PC(37:5)	Glycerophospholipids	Diacylglycerophosphocholine	PC(17:1/20:4) + PC(15:0/22:5)	0.000487813	-0.0719851
PC	PC(18:0/20:4)	Glycerophospholipids	Diacylglycerophosphocholine		0.000621916	-0.0122501
PC	PC(P-16:0/18:2)	Glycerophospholipids	1-ether, 2-acylglycerophosphocholine		0.000722086	-0.0453858
PC	PC(22:4/20:4)	Glycerophospholipids	Diacylglycerophosphocholine		0.00115362	-0.0228292
PC	PC(P-16:0/20:4)	Glycerophospholipids	1-ether, 2-acylglycerophosphocholine		0.00166976	-0.0330493
PC	PC(P-16:0/16:0)	Glycerophospholipids	1-ether, 2-acylglycerophosphocholine		0.00576506	-0.0503913
PC	PC(18:1/22:6)	Glycerophospholipids	Diacylglycerophosphocholine		0.00705465	-0.0537154
PC	PC(O-18:1/22:4)	Glycerophospholipids	1-ether, 2-acylglycerophosphocholine		0.0105509	-0.00186816
PC	PC(16:0/18:0)	Glycerophospholipids	Diacylglycerophosphocholine		0.0110424	-0.0707109
PC	PC(O-18:0/22:4)	Glycerophospholipids	1-ether, 2-acylglycerophosphocholine		0.0119528	0.00696378
PC	PC(O-16:0/20:4)	Glycerophospholipids	1-ether, 2-acylglycerophosphocholine		0.0127007	-0.0441923
PC	PC(P-18:0/18:2)	Glycerophospholipids	1-ether, 2-acylglycerophosphocholine		0.0136842	-0.0597809
PC	PC(37:2)	Glycerophospholipids	Diacylglycerophosphocholine	PC(19:0/18:2), also 20:2, 19:2, 18:0, 18:1, 17:0, 17:1	0.0155564	-0.0582228
PC	PC(17:0/18:2)	Glycerophospholipids	Diacylglycerophosphocholine		0.0161195	-0.0734619
PC	PC(17:1/18:1)	Glycerophospholipids	Diacylglycerophosphocholine		0.0210597	-0.0677502
PC	PC(15:0/20:4)	Glycerophospholipids	Diacylglycerophosphocholine		0.0215393	-0.0782589
PC	PC(O-18:1/18:2)	Glycerophospholipids	1-ether, 2-acylglycerophosphocholine		0.023052	-0.045549
PC	PC(18:0/22:6)	Glycerophospholipids	Diacylglycerophosphocholine		0.0311386	-0.0586547
PC	PC(16:0/20:4)	Glycerophospholipids	Diacylglycerophosphocholine		0.0311889	-0.060054
PC	PC(16:0/19:1)	Glycerophospholipids	Diacylglycerophosphocholine		0.0322244	-0.0812479
PC	PC(15:0/18:2)	Glycerophospholipids	Diacylglycerophosphocholine		0.0344741	-0.0739191
PC	PC(19:1/18:2)	Glycerophospholipids	Diacylglycerophosphocholine		0.0348164	-0.0718599
PC	PC(16:0/18:2)	Glycerophospholipids	Diacylglycerophosphocholine		0.035295	-0.0376959
PC	PC(O-18:0/18:2)	Glycerophospholipids	1-ether, 2-acylglycerophosphocholine		0.0362931	-0.0225395
PC	PC(14:0/18:2)	Glycerophospholipids	Diacylglycerophosphocholine		0.0363822	-0.081163
PC	PC(P-16:0/18:1)	Glycerophospholipids	1-ether, 2-acylglycerophosphocholine		0.0371958	-0.0656484
PC	PC(O-18:0/20:4)	Glycerophospholipids	1-ether, 2-acylglycerophosphocholine		0.0382252	-0.0245791
PC	PC(17:1/18:2)	Glycerophospholipids	Diacylglycerophosphocholine		0.0387121	-0.0722766
PC	PC(O-20:0/20:4)	Glycerophospholipids	1-ether, 2-acylglycerophosphocholine		0.0403314	-0.029751
PC	PC(37:2)	Glycerophospholipids	Diacylglycerophosphocholine	PC(19:0/18:2), also 20:2, 19:2, 18:0, 18:1, 17:0, 17:1	0.041605	-0.0607126
PC	PC(18:0/18:2)	Glycerophospholipids	Diacylglycerophosphocholine		0.0416385	-0.0678867
PC	PC(O-18:1/20:4)	Glycerophospholipids	1-ether, 2-acylglycerophosphocholine		0.0431156	-0.04479
PC	PC(O-20:1/20:4)	Glycerophospholipids	1-ether, 2-acylglycerophosphocholine		0.043264	-0.0407921
PC	PC(O-42:6)	Glycerophospholipids	1-ether, 2-acylglycerophosphocholine	PC(22:2e/20:4) + PC(24:5e/18:1) + PC(24:4e/18:2)	0.0439998	-0.0311309
PC	PC(18:0/20:3)	Glycerophospholipids	Diacylglycerophosphocholine		0.0443168	-0.0574244
PC	PC(O-16:0/22:4)	Glycerophospholipids	1-ether, 2-acylglycerophosphocholine		0.0448061	-0.0182065
PC	PC(16:0/18:1)	Glycerophospholipids	Diacylglycerophosphocholine		0.04596	-0.0821956
PC	PC(O-22:1/20:4)	Glycerophospholipids	1-ether, 2-acylglycerophosphocholine		0.0577543	-0.0439935
PC	PC(P-16:0/14:0)	Glycerophospholipids	1-ether, 2-acylglycerophosphocholine		0.0579594	-0.0665557
PC	PC(O-16:0/14:0)	Glycerophospholipids	1-ether, 2-acylglycerophosphocholine		0.0628902	-0.065518
PC	PC(33:1)	Glycerophospholipids	Diacylglycerophosphocholine	PC(15:0/18:1) + PC(16:0/17:1)	0.0630567	-0.0866221
PC	PC(18:0/22:4)	Glycerophospholipids	Diacylglycerophosphocholine		0.06311	-0.0371829
PC	PC(18:0/18:1)	Glycerophospholipids	Diacylglycerophosphocholine		0.0662969	-0.0789916
PC	PC(O-34:0)	Glycerophospholipids	1-ether, 2-acylglycerophosphocholine	PC(O-16:0/18:0) + PC(O-18:0/16:0)	0.0666459	-0.0487757
PC	PC(20:0/18:2)	Glycerophospholipids	Diacylglycerophosphocholine		0.0666757	-0.0755161
PC	PC(16:0/17:0)	Glycerophospholipids	Diacylglycerophosphocholine		0.0696736	-0.0690214
PC	PC(40:5)	Glycerophospholipids	Diacylglycerophosphocholine		0.0828589	-0.0352123
PC	PC(32:1)	Glycerophospholipids	Diacylglycerophosphocholine	PC(16:0/16:1) + PC(14:1/18:0) + PC(14:0/18:1)	0.0905929	-0.0506775
PC	PC(O-34:1)	Glycerophospholipids	1-ether, 2-acylglycerophosphocholine	PC(O-16:0/18:1) + PC(18:1e/16:0)	0.0959003	-0.0563132
PC	PC(O-16:0/16:0)	Glycerophospholipids	1-ether, 2-acylglycerophosphocholine		0.0977633	-0.0594277
PC	PC(16:0/16:0)	Glycerophospholipids	Diacylglycerophosphocholine		0.117183	-0.0653348
PE	PE(P-18:0/20:4)	Glycerophospholipids	1-ether, 2-acylglycerophosphoethanolamine		-0.0409372	-0.0268596
PE	PE(20:4/18:2)	Glycerophospholipids	Diacylglycerophosphoethanolamine		-0.0333309	-0.02419
PE	PE(P-16:0/22:6)	Glycerophospholipids	1-ether, 2-acylglycerophosphoethanolamine		-0.0282807	-0.0616861
PE	PE(P-18:1/20:4)	Glycerophospholipids	1-ether, 2-acylglycerophosphoethanolamine		-0.0264102	-0.0406175
PE	PE(P-16:0/20:4)	Glycerophospholipids	1-ether, 2-acylglycerophosphoethanolamine		-0.0136417	-0.0445553
PE	PE(P-16:0/18:2)	Glycerophospholipids	1-ether, 2-acylglycerophosphoethanolamine		-0.00175365	-0.0464104
PE	PE(18:2/18:2)	Glycerophospholipids	Diacylglycerophosphoethanolamine		0.0138098	-0.045763
PE	PE(P-18:0/18:1)	Glycerophospholipids	1-ether, 2-acylglycerophosphoethanolamine		0.0157962	-0.0583293
PE	PE(16:0/22:6)	Glycerophospholipids	Diacylglycerophosphoethanolamine		0.026275	-0.0530529
PE	PE(O-16:0/18:1)	Glycerophospholipids	1-ether, 2-acylglycerophosphoethanolamine		0.0290872	-0.0646467
PE	PE(18:0/22:6)	Glycerophospholipids	Diacylglycerophosphoethanolamine		0.0441829	-0.0459039
PE	PE(18:0/20:4)	Glycerophospholipids	Diacylglycerophosphoethanolamine		0.0586807	-0.0606305
PE	PE(16:0/20:4)	Glycerophospholipids	Diacylglycerophosphoethanolamine		0.0718308	-0.050078
PE	PE(18:1/18:2)	Glycerophospholipids	Diacylglycerophosphoethanolamine		0.0725186	-0.0642559
PE	PE(16:0/18:2)	Glycerophospholipids	Diacylglycerophosphoethanolamine		0.0812299	-0.0654865
PE	PE(16:0/18:1)	Glycerophospholipids	Diacylglycerophosphoethanolamine		0.0930448	-0.0640097
PI	PI(18:0/18:2)	Glycerophospholipids	Diacylglycerophosphoinositol		-0.00565945	-0.000688963
PI	PI(18:0/18:1)	Glycerophospholipids	Diacylglycerophosphoinositol		0.0028162	-0.0578592
PI	PI(18:0/20:3)	Glycerophospholipids	Diacylglycerophosphoinositol		0.0184542	-0.019271
PI	PI(18:0/20:4)	Glycerophospholipids	Diacylglycerophosphoinositol		0.0354337	-0.0337608
PI	PI(16:0/18:1)	Glycerophospholipids	Diacylglycerophosphoinositol		0.0382523	-0.0635476
PI	PI(16:0/18:2)	Glycerophospholipids	Diacylglycerophosphoinositol		0.0419753	-0.038518
PUFA	14:3n-x	Non-esterified fatty acids	Polyunsaturated fatty acids		-0.0125653	0.0163732
PUFA	20:5n-3	Non-esterified fatty acids	Polyunsaturated fatty acids		-0.00200023	-0.0542787
PUFA	22:6n-3	Non-esterified fatty acids	Polyunsaturated fatty acids		0.0153303	-0.0376376
PUFA	20:4n-6	Non-esterified fatty acids	Polyunsaturated fatty acids		0.0181042	-0.0442401
PUFA	18:4n-3	Non-esterified fatty acids	Polyunsaturated fatty acids		0.0182539	-0.0183939
PUFA	20:3n-x	Non-esterified fatty acids	Polyunsaturated fatty acids		0.0256659	-0.0216931
PUFA	22:5n-3	Non-esterified fatty acids	Polyunsaturated fatty acids		0.0265414	-0.0299101
PUFA	20:4n-x	Non-esterified fatty acids	Polyunsaturated fatty acids		0.0270402	-0.0482797
PUFA	16:3n-x	Non-esterified fatty acids	Polyunsaturated fatty acids		0.0304266	0.0102369
PUFA	18:2n-x	Non-esterified fatty acids	Polyunsaturated fatty acids		0.0428872	-0.0104136
PUFA	18:2n-6	Non-esterified fatty acids	Polyunsaturated fatty acids		0.0432122	-0.00974614
PUFA	20:3n-9	Non-esterified fatty acids	Polyunsaturated fatty acids		0.0515861	-0.0297167
PUFA	20:3n-3	Non-esterified fatty acids	Polyunsaturated fatty acids		0.0521873	-0.0503571
PUFA	20:4n-3	Non-esterified fatty acids	Polyunsaturated fatty acids		0.052795	-0.0269507
PUFA	22:3n-x	Non-esterified fatty acids	Polyunsaturated fatty acids		0.0550647	-0.0143546
PUFA	22:4n-6	Non-esterified fatty acids	Polyunsaturated fatty acids		0.0568867	0.00185772
PUFA	18:3n-6	Non-esterified fatty acids	Polyunsaturated fatty acids		0.0628452	-0.0344985
PUFA	18:3n-3	Non-esterified fatty acids	Polyunsaturated fatty acids		0.0644904	-0.0379761
PUFA	20:2n-x	Non-esterified fatty acids	Polyunsaturated fatty acids		0.0678846	-0.0425731
PUFA	16:2n-4,7	Non-esterified fatty acids	Polyunsaturated fatty acids		0.0681323	-0.0306242
PUFA	22:3n-x	Non-esterified fatty acids	Polyunsaturated fatty acids		0.0723969	-0.0262596
PUFA	16:3n-x	Non-esterified fatty acids	Polyunsaturated fatty acids		0.0726581	-0.00978103
PUFA	22:5n-6	Non-esterified fatty acids	Polyunsaturated fatty acids		0.0762364	-0.00891647
SFA	Arachidic acid	Non-esterified fatty acids	Saturated fatty acids		-0.0179741	0.00177241
SFA	Stearic acid	Non-esterified fatty acids	Saturated fatty acids		-0.00190654	0.00616207
SFA	Margaric acid	Non-esterified fatty acids	Saturated fatty acids		0.0016289	-0.00126934
SFA	Lauric acid	Non-esterified fatty acids	Saturated fatty acids		0.0521852	-0.023709
SFA	Palmitic acid	Non-esterified fatty acids	Saturated fatty acids		0.0641856	-0.0377989
SFA	Pentadecylic acid	Non-esterified fatty acids	Saturated fatty acids		0.0661565	-0.0405201
SFA	Myristic acid	Non-esterified fatty acids	Saturated fatty acids		0.0741946	-0.0375115
SM	SM(d18:1/23:0)	Sphingolipids	Sphingomyelin		-0.0646167	-0.0415321
SM	SM(d18:1/22:0)	Sphingolipids	Sphingomyelin		-0.0568542	-0.0410899
SM	SM(38:1)	Sphingolipids	Sphingomyelin	SM(d18:1/20:0) + SM(16:1/22:0)	-0.0566659	-0.0411591
SM	SM(39:1)	Sphingolipids	Sphingomyelin	SM(d18:1/21:0) + SM(d17:1/22:0) + SM(d16:1/23:0) + SM(d19:1/20:0)	-0.0478224	-0.0502063
SM	SM(d18:2/20:0)	Sphingolipids	Sphingomyelin		-0.0389391	-0.00702264
SM	SM(36:2)	Sphingolipids	Sphingomyelin	SM(d18:1/18:1) + SM(d18:2/18:0)	-0.0353631	-0.0120338
SM	SM(d18:1/18:0)	Sphingolipids	Sphingomyelin		-0.0350729	-0.0293634
SM	SM(d18:2/23:0)	Sphingolipids	Sphingomyelin		-0.0331401	-0.0523961
SM	SM(d18:2/16:0)	Sphingolipids	Sphingomyelin		-0.0148215	-0.0616882
SM	SM(d18:1/17:0)	Sphingolipids	Sphingomyelin		-0.0143222	-0.0559247
SM	SM(d18:2/14:0)	Sphingolipids	Sphingomyelin		-0.0120821	-0.0599858
SM	SM(42:3)	Sphingolipids	Sphingomyelin	SM(d18:2/24:1) + SM(d18:1/24:2)	-0.00774657	-0.0654478
SM	SM(d18:1/12:0)	Sphingolipids	Sphingomyelin		0.0176756	-0.0653992
SM	SM(d18:1/16:0)	Sphingolipids	Sphingomyelin		0.0192348	-0.0688771
SM	SM(d18:1/24:1)	Sphingolipids	Sphingomyelin		0.0213722	-0.0720956
SM	SM(32:1)	Sphingolipids	Sphingomyelin	SM(d16:1/16:0) + SM(d18:1/14:0)	0.0268279	-0.0740594
SM	SM(33:1)	Sphingolipids	Sphingomyelin	SM(d17:1/16:0) + SM(d18:1/15:0)	0.0442802	-0.0615257
SM	SM(d16:1/24:1)	Sphingolipids	Sphingomyelin		0.0661737	-0.0628736
SM	SM(d18:0/16:0)	Sphingolipids	Sphingomyelin		0.0761711	-0.0525436
SM	SM(d18:0/15:0)	Sphingolipids	Sphingomyelin		0.079258	-0.0585148
SM	SM(d18:0/14:0)	Sphingolipids	Sphingomyelin		0.0829071	-0.0704761
SM	SM(d18:0/22:0)	Sphingolipids	Sphingomyelin		0.0938703	-0.0368435
SM	SM(d18:0/18:0)	Sphingolipids	Sphingomyelin		0.0953916	-0.039397
TAG	TG(56:8)	Glycerolipids	Triacylglycerols	TG(20:5+18:2+18:1) + TG(20:4+18:2+18:2)	-0.00743098	-0.0277003
TAG	TG(54:7)	Glycerolipids	Triacylglycerols	TG(18:2+18:3+18:2)	-0.00216247	-0.023634
TAG	TG(56:0)	Glycerolipids	Triacylglycerols	TG(20:0+18:0+18:0) + TG(22:0+20:0+14:0)	-0.000997231	-0.0377572
TAG	TG(54:4)	Glycerolipids	Triacylglycerols	TG(18:2+18:1+18:1) + TG(18:2+18:2+18:0)	0.00122232	-0.037873
TAG	TG(54:6)	Glycerolipids	Triacylglycerols	TG(18:2+18:3+18:1)	0.00238496	-0.0200324
TAG	TG(58:1)	Glycerolipids	Triacylglycerols	TG(24:0+18:1+16:0)	0.00376923	-0.0499239
TAG	TG(54:0)	Glycerolipids	Triacylglycerols	TG(18:0/18:0/18:0)	0.00443082	-0.039195
TAG	TG(58:9)	Glycerolipids	Triacylglycerols	TG(20:4+20:4+18:1) + TG(22:6+18:1+18:2)	0.00733025	-0.0599125
TAG	TG(56:8)	Glycerolipids	Triacylglycerols	TG(22:6+18:2+16:0)	0.00759302	-0.0623961
TAG	TG(52:2)	Glycerolipids	Triacylglycerols	TG(16:0+18:1+18:1)	0.00904205	-0.0556974
TAG	TG(54:5)	Glycerolipids	Triacylglycerols	TG(18:2+18:2+18:1)	0.00973814	-0.0296832
TAG	TG(54:3)	Glycerolipids	Triacylglycerols	TG(20:2+20:1+14:0) + TG(20:2+18:1+16:0) + TG(20:1+18:2+16:0) + TG(18:2+18:1+18:0)	0.0102525	-0.0457359
TAG	TG(56:1)	Glycerolipids	Triacylglycerols	TG(22:0+18:1+16:0) + TG(24:0+16:1+16:0)	0.0111433	-0.0489574
TAG	TG(52:5)	Glycerolipids	Triacylglycerols	TG(16:0+18:2+18:3)	0.0133226	-0.0502623
TAG	TG(56:7)	Glycerolipids	Triacylglycerols	TG(22:5+18:2+16:0) + TG(20:4+18:2+18:1)	0.0135361	-0.0545657
TAG	TG(52:4)	Glycerolipids	Triacylglycerols	TG(16:0+18:2+18:2)	0.0162983	-0.0555472
TAG	TG(52:0)	Glycerolipids	Triacylglycerols	TG(16:0+18:0+18:0)	0.0165471	-0.0450155
TAG	TG(52:3)	Glycerolipids	Triacylglycerols	TG(16:0+18:1+18:2)	0.0165903	-0.06841
TAG	TG(58:2)	Glycerolipids	Triacylglycerols	TG(18:1+22:0+18:1)	0.017894	-0.0556487
TAG	TG(50:5)	Glycerolipids	Triacylglycerols	TG(18:3+18:2+14:0)	0.0186572	-0.0703458
TAG	TG(51:4)	Glycerolipids	Triacylglycerols	TG(18:2+18:2+15:0) + TG(17:1+18:2+16:1) + TG(17:1+18:3+16:0)	0.0198389	-0.0730547
TAG	TG(48:4)	Glycerolipids	Triacylglycerols	TG(18:2+18:2+12:0) + TG(18:1+18:3+12:0)	0.0203927	-0.0634066
TAG	TG(42:0)	Glycerolipids	Triacylglycerols	TG(14:0+12:0+16:0)	0.0214592	-0.054808
TAG	TG(54:7)	Glycerolipids	Triacylglycerols	TG(20:5+18:2+16:0)	0.0215882	-0.0542436
TAG	TG(45:0)	Glycerolipids	Triacylglycerols	TG(16:0+15:0+14:0)	0.021666	-0.0277195
TAG	TG(44:0)	Glycerolipids	Triacylglycerols	TG(16:0+16:0+12:0) + TG(16:0+14:0+14:0)	0.0227362	-0.0547718
TAG	TG(56:7)	Glycerolipids	Triacylglycerols	TG(22:6+18:1+16:0)	0.0265203	-0.0615399
TAG	TG(54:1)	Glycerolipids	Triacylglycerols	TG(18:0+18:1+18:0)	0.0278918	-0.050075
TAG	TG(50:4)	Glycerolipids	Triacylglycerols	TG(16:1+18:2+16:1) + TG(16:1+18:3+16:0) + TG(18:1+18:3+14:0) + TG(14:0+18.4+18:0)	0.0322196	-0.0762595
TAG	TG(56:2)	Glycerolipids	Triacylglycerols	TG(18:1+20:1+18:0)	0.0332268	-0.0598034
TAG	TG(53:1)	Glycerolipids	Triacylglycerols	TG(18:0+18:1+17:0)	0.0340387	-0.0650746
TAG	TG(58:4)	Glycerolipids	Triacylglycerols	TG(22:0+18:2+18:2)	0.0359333	-0.0498057
TAG	TG(44:2)	Glycerolipids	Triacylglycerols	TG(14:0+18:2+12:0)	0.036299	-0.0627481
TAG	TG(53:0)	Glycerolipids	Triacylglycerols	TG(17:0+18:0+18:0) + TG(20:0+17:0+16:0)	0.0374309	-0.0493247
TAG	TG(56:6)	Glycerolipids	Triacylglycerols	TG(22:5+18:1+16:0) + TG(20:4+18:1+18:1)	0.0375618	-0.0602462
TAG	TG(56:3)	Glycerolipids	Triacylglycerols	TG(18:1+20:1+18:1)	0.0375853	-0.0637448
TAG	TG(58:3)	Glycerolipids	Triacylglycerols	TG(22:1+18:1+18:1) + TG(22:1+18:2+18:0)	0.0376847	-0.0633958
TAG	TG(50:0)	Glycerolipids	Triacylglycerols	TG(16:0+16:0+18:0)	0.0385422	-0.058084
TAG	TG(48:3)	Glycerolipids	Triacylglycerols	TG(18:1+18:2+12:0)	0.0395048	-0.0810038
TAG	TG(44:1)	Glycerolipids	Triacylglycerols	TG(14:0+18:1+12:0) + TG(16:0+16:1+12:0)	0.0397851	-0.0646178
TAG	TG(54:6)	Glycerolipids	Triacylglycerols	TG(20:4+18:2+16:0)	0.0400356	-0.0637997
TAG	TG(58:7)	Glycerolipids	Triacylglycerols	TG(22:5+18:2+18:0) + TG(22:4+18:2+18:1) + TG(22:5+18:1+18:1)	0.0408411	-0.0644646
TAG	TG(56:5)	Glycerolipids	Triacylglycerols	TG(20:4+18:1+18:0)	0.0413228	-0.0511991
TAG	TG(51:3)	Glycerolipids	Triacylglycerols	TG(16:0+17:1+18:2) + TG(18:2+18:1+15:0)	0.0415325	-0.0836623
TAG	TG(49:3)	Glycerolipids	Triacylglycerols	TG(17:1+16:1+16:1) + TG(18:2+15:0+16:1)	0.042666	-0.0872025
TAG	TG(46:0)	Glycerolipids	Triacylglycerols	TG(16:0+16:0+14:0)	0.0434897	-0.0517762
TAG	TG(46:2)	Glycerolipids	Triacylglycerols	TG(14:0+18:2+14:0) + TG(16:1+18:1+12:0)	0.0445122	-0.0735794
TAG	TG(46:3)	Glycerolipids	Triacylglycerols	TG(18:2+16:1+12:0 + TG(18:1+16:2+12:0) + TG(10:0+18:2+18:1)	0.044577	-0.0693145
TAG	TG(50:1)	Glycerolipids	Triacylglycerols	TG(16:0+18:1+16:0)	0.0461346	-0.0587951
TAG	TG(53:3)	Glycerolipids	Triacylglycerols	TG(18:2+18:1+17:0) + TG(18:1+18:1+17:1)	0.0465841	-0.0820329
TAG	TG(54:2)	Glycerolipids	Triacylglycerols	TG(18:0+18:1+18:1)	0.0469473	-0.0611169
TAG	TG(56:5)	Glycerolipids	Triacylglycerols	TG(22:5+18:0+16:0) + TG(22:4+18:1+16:0)	0.0472435	-0.0667461
TAG	TG(46:1)	Glycerolipids	Triacylglycerols	TG(12:0+18:1+16:0)	0.0480248	-0.068619
TAG	TG(47:0)	Glycerolipids	Triacylglycerols	TG(16:0+16:0+15:0)	0.0480892	-0.0646014
TAG	TG(52:1)	Glycerolipids	Triacylglycerols	TG(16:0+18:1+18:0)	0.0494089	-0.0642819
TAG	TG(53:2)	Glycerolipids	Triacylglycerols	TG(18:1+18:1+17:0)	0.0496731	-0.0790136
TAG	TG(48:0)	Glycerolipids	Triacylglycerols	TG(16:0/16:0/16:0)	0.0513372	-0.0548317
TAG	TG(49:0)	Glycerolipids	Triacylglycerols	TG(16:0+17:0+16:0) + TG(18:0+17:0+14:0)	0.0525328	-0.0681536
TAG	TG(50:2)	Glycerolipids	Triacylglycerols	TG(16:0+18:1+16:1) + TG(18:1+18:1+14:0) + TG(16:0+18:2+16:0)	0.0551971	-0.0760939
TAG	TG(47:1)	Glycerolipids	Triacylglycerols	TG(18:1+14:0+15:0) + TG(16:1+17:0+14:0)	0.0572901	-0.0748828
TAG	TG(50:3)	Glycerolipids	Triacylglycerols	TG(16:1+18:1+16:1) + TG(16:0+18:2+16:1)	0.0574295	-0.0846
TAG	TG(48:1)	Glycerolipids	Triacylglycerols	TG(14:0+18:1+16:0) + TG(16:0+16:1+16:0)	0.0581577	-0.0657775
TAG	TG(58:6)	Glycerolipids	Triacylglycerols	TG(22:5+18:0+18:1)	0.0581919	-0.0719956
TAG	TG(48:2)	Glycerolipids	Triacylglycerols	TG(14:0+18:1+16:1) + TG(16:0+18:2+14:0)	0.0596343	-0.0813605
TAG	TG(51:2)	Glycerolipids	Triacylglycerols	TG(16:0+17:1+18:1)	0.0604258	-0.0856094
TAG	TG(49:2)	Glycerolipids	Triacylglycerols	TG(15:0+18:2+16:0) + TG(18:1+16:1+15:0) + TG(18:1+14:0+17:1) + TG(16:0+18:2+15:0)	0.0634052	-0.0874472
TAG	TG(51:1)	Glycerolipids	Triacylglycerols	TG(16:0+17:0+18:1)	0.0654113	-0.0788136
TAG	TG(49:1)	Glycerolipids	Triacylglycerols	TG(15:0+18:1+16:0)	0.0697316	-0.081132
TAG	TG(54:5)	Glycerolipids	Triacylglycerols	TG(18:1+20:4+16:0)	0.0752965	-0.0458651

## Sheet: Supp. Table B. ANOVA
Simple name	Individual notation	Individual composition or probable ID	Common name or function	Class	Subclass A	Link	F4 Mean	F4 SEM	F4 SD	F3 Mean	F3 SEM	F3 SD	F2 Mean	F2 SEM	F2 SD	F1 Mean	F1 SEM	F1 SD	F0 Mean	F0 SEM	F0 SD	Pearson Coefficient	ANOVA (p)	Sum Sq (Metabolite	Sum Sq (Residuals)	log2(fold change)	Tukey's HSD post hoc test	log2(fold change)	Tukey's HSD post hoc test	log2(fold change)	Tukey's HSD post hoc test	log2(fold change)	Tukey's HSD post hoc test
																										F4/F3		F3/F2		F2/F1		F1/F0
AA	Valine		Val	Amino acids	essential	HMDB00883	0.509332	0.0333112	0.0815955	0.547181	0.0171616	0.0786443	0.597313	0.0142536	0.0912676	0.582887	0.0153774	0.115074	0.586935	0.0111934	0.0994887	-0.832312	0.149711	0.0686767	1.99053	-0.103411	0.925644	-0.12647	0.340693	0.0352721	0.956283	-0.00998514	0.999363
AA	Threonine		Thr	Amino acids	essential	HMDB00167	0.504201	0.0705001	0.172689	0.476232	0.025424	0.116507	0.420896	0.0203436	0.130263	0.395605	0.0188695	0.141207	0.383497	0.0126367	0.112318	0.976024	0.0108742	0.216109	3.17997	0.0823327	0.989379	0.178202	0.481844	0.0894022	0.867968	0.0448459	0.982209
AA	Isoleucine		Ile	Amino acids	essential	HMDB00172	0.499858	0.0301723	0.0739067	0.49431	0.0194733	0.0892378	0.524804	0.0143955	0.0921761	0.515188	0.0148629	0.111224	0.535031	0.0117897	0.104789	-0.851409	0.496043	0.0353667	2.06333	0.0161017	0.999957	-0.0863616	0.799465	0.0266796	0.990858	-0.0545234	0.799693
AA	Leucine		Leu	Amino acids	essential	HMDB00687	0.499374	0.0206566	0.0505981	0.529725	0.0185278	0.0849052	0.547951	0.011844	0.0758386	0.53801	0.0110094	0.0823868	0.551348	0.00923515	0.0820838	-0.8542	0.473285	0.0230162	1.2859	-0.0851236	0.926221	-0.0488047	0.916864	0.026414	0.974928	-0.0353291	0.877884
AA	Lysine		Lys	Amino acids	essential	HMDB00182	0.576842	0.0214307	0.0524943	0.573189	0.0192907	0.0884013	0.601531	0.0109616	0.0701886	0.583129	0.0108302	0.081046	0.581855	0.00836008	0.074306	-0.28864	0.618942	0.0155064	1.15906	0.00916584	0.999974	-0.0696271	0.640938	0.0448228	0.7684	0.00315718	0.999981
AA	Methionine		Met	Amino acids	essential	HMDB00696	0.59809	0.10028	0.245634	0.615008	0.0579322	0.265479	0.716346	0.080685	0.516636	0.524828	0.0307017	0.22975	0.509587	0.0279975	0.248848	0.511091	0.0127477	1.3278	20.1211	-0.0402416	0.999961	-0.220052	0.760194	0.448811	0.0313258	0.0425168	0.998761
AA	Histidine		His	Amino acids	essential	HMDB00177	0.468723	0.0241772	0.0592218	0.482787	0.0183951	0.0842968	0.466086	0.00948958	0.0607629	0.476408	0.0105339	0.0788284	0.48013	0.0068721	0.0610805	-0.360698	0.843255	0.00666298	0.940111	-0.0426499	0.992111	0.0507882	0.895419	-0.0315998	0.949603	-0.0112291	0.997999
AA	Phenylalanine		Phe	Amino acids	essential	HMDB00159	0.631626	0.0304298	0.0745376	0.579939	0.0240087	0.110022	0.57919	0.017984	0.115154	0.547989	0.00959793	0.0718243	0.539302	0.00913678	0.0812094	0.945262	0.0227801	0.093925	1.59843	0.12317	0.726326	0.00186424	1	0.0798904	0.442789	0.0230534	0.981407
AA	Tryptophan		Trp	Amino acids	essential	HMDB00929	0.641354	0.0631181	0.154607	0.599595	0.0285229	0.130709	0.608541	0.0193462	0.123876	0.564137	0.0133806	0.100131	0.560855	0.0111824	0.0993912	0.929047	0.0713841	0.106092	2.397	0.097132	0.924266	-0.0213661	0.998153	0.109309	0.287832	0.00841761	0.999808
AA	Cystine		Cys-Cys	Amino acid derivatives	essential	HMDB00192	2.16366	0.157912	0.386805	1.8547	0.11507	0.527317	1.92552	0.0846972	0.542326	1.98283	0.0696997	0.521585	1.99075	0.0527149	0.468541	0.300557	0.650372	0.625976	50.1602	0.22229	0.675324	-0.0540585	0.984806	-0.0423129	0.981344	-0.00575546	0.999985
AA	Glutamic Acid		Glu	Amino acids	non-essential	HMDB00148	0.646414	0.0409609	0.100333	0.553357	0.0558807	0.256077	0.471409	0.0329225	0.210807	0.442199	0.0268262	0.200749	0.386586	0.0179505	0.159548	0.98152	0.000436259	0.788364	7.34146	0.224248	0.834526	0.231231	0.508172	0.0922832	0.947318	0.193908	0.465337
AA	Glycine		Gly	Amino acids	non-essential	HMDB00123	0.50773	0.0287844	0.0705071	0.485508	0.0164698	0.0754742	0.486129	0.0128527	0.0822974	0.491988	0.0123007	0.0920501	0.469478	0.00897978	0.079814	0.804402	0.510149	0.0228982	1.37261	0.0645639	0.97837	-0.00184296	1	-0.0172825	0.997027	0.0675652	0.532833
AA	Alanine		Ala	Amino acids	non-essential	HMDB00161	0.433118	0.0562557	0.137798	0.419216	0.0227351	0.104185	0.427557	0.0150453	0.096337	0.438186	0.0151741	0.113553	0.421307	0.012542	0.111475	0.0926712	0.920367	0.0110511	2.36173	0.0470685	0.998737	-0.0284247	0.998555	-0.0354257	0.989653	0.056671	0.902284
AA	Serine		Ser	Amino acids	non-essential	HMDB00187	0.439775	0.0185234	0.0453729	0.411781	0.0166184	0.076155	0.410793	0.0127431	0.0815959	0.412025	0.0114422	0.0856258	0.402782	0.00872528	0.077552	0.82494	0.827419	0.00954299	1.26497	0.0948879	0.942544	0.0034667	0.999999	-0.00432088	0.999993	0.0327307	0.964205
AA	Proline		Pro	Amino acids	non-essential	HMDB00162	0.550713	0.0764203	0.187191	0.461263	0.0342302	0.156863	0.460932	0.0198102	0.126847	0.484434	0.0180044	0.134732	0.469909	0.0155877	0.138546	0.580468	0.599293	0.0531032	3.80655	0.255709	0.632481	0.00103845	1	-0.0717463	0.92276	0.0439183	0.975
AA	Taurine		Tau	Amino acids	non-essential	HMDB00251	0.391949	0.0520098	0.127397	0.321522	0.0219214	0.100457	0.3362	0.0163336	0.104586	0.371952	0.0157298	0.117711	0.369499	0.0124403	0.110572	-0.0305088	0.194202	0.0754199	2.43623	0.285747	0.646584	-0.0644036	0.987934	-0.145794	0.519654	0.0095465	0.999942
AA	Asparagine		Asn	Amino acids	non-essential	HMDB00168	0.669495	0.050197	0.122957	0.641907	0.0286926	0.131486	0.610077	0.0225054	0.144105	0.609658	0.0161694	0.121001	0.583261	0.0116392	0.103451	0.971172	0.177361	0.0931302	2.89205	0.0607071	0.987935	0.0733746	0.863374	0.000990117	1	0.0638577	0.721785
AA	Aspartic Acid		Asp	Amino acids	non-essential	HMDB00191	0.297213	0.0229094	0.0561164	0.300415	0.0258492	0.118456	0.2849	0.0129186	0.0827194	0.286596	0.0151586	0.113436	0.282355	0.0106964	0.0950715	0.860265	0.960526	0.00621281	1.98282	-0.0154593	0.999995	0.0765009	0.978201	-0.0085607	0.999989	0.0215068	0.999229
AA	Glutamine		Gln	Amino acids	non-essential	HMDB00641	0.807218	0.0367781	0.0900876	0.659811	0.0753757	0.345415	0.799246	0.0364404	0.233332	0.813298	0.0343368	0.256953	0.837424	0.0249209	0.221502	-0.479431	0.0728764	0.530678	12.0628	0.290906	0.697617	-0.276587	0.221967	-0.0251439	0.998701	-0.0421748	0.980637
AA	Arginine		Arg	Amino acids	non-essential	HMDB00517	0.535601	0.0604695	0.148119	0.572819	0.026493	0.121406	0.579806	0.0164618	0.105407	0.561421	0.0179062	0.133998	0.574096	0.0149937	0.133267	-0.589069	0.906253	0.0166088	3.22175	-0.0969195	0.970018	-0.0174906	0.999611	0.0464869	0.956019	-0.0322106	0.979417
AA	Tyrosine		Tyr	Amino acids	conditionally essential (phenylalanine)	HMDB00158	0.717505	0.0651348	0.159547	0.696693	0.0220368	0.100985	0.654216	0.0228291	0.146178	0.596421	0.01663	0.124447	0.579085	0.0130694	0.116164	0.985356	0.000100373	0.387461	3.09028	0.0424657	0.99639	0.090756	0.711698	0.133436	0.165679	0.042556	0.932008
AA	Sarcosine			Amino Acids and Derivatives	Alpha Amino Acids and Derivatives	HMDB00271	0.611664	0.0683502	0.167423	0.530475	0.0360325	0.165121	0.58794	0.0295319	0.189096	0.520592	0.0170245	0.1274	0.520345	0.0144742	0.12865	0.713577	0.0896059	0.17759	4.29939	0.205453	0.757012	-0.148384	0.594034	0.175518	0.1753	0.000683413	1
SFA	12:0		Lauric acid	Non-esterified fatty acids	Saturated fatty acids	HMDB00638	0.723571	0.0568881	0.139347	0.689627	0.0503388	0.230681	0.637947	0.0373107	0.238905	0.579134	0.0335327	0.250936	0.644093	0.0392746	0.34908	0.77569	0.480891	0.289562	16.4125	0.0693171	0.999066	0.112381	0.962829	0.139538	0.857895	-0.153372	0.696713
SFA	14:0		Myristic acid	Non-esterified fatty acids	Saturated fatty acids	HMDB00806	0.912774	0.120099	0.294181	0.947776	0.112876	0.517263	0.746057	0.0670072	0.429055	0.633884	0.0476603	0.356657	0.651247	0.036342	0.323015	0.908633	0.00697336	2.07716	28.2821	-0.0542884	0.99964	0.34526	0.275176	0.235066	0.600026	-0.0389847	0.998941
SFA	15:0		Pentadecylic acid	Non-esterified fatty acids	Saturated fatty acids	HMDB00826	0.818556	0.0864937	0.211866	0.878274	0.102453	0.469499	0.707389	0.0506565	0.32436	0.632873	0.0405106	0.303153	0.638545	0.0257143	0.228554	0.873809	0.0103877	1.23144	17.9705	-0.10159	0.992944	0.312167	0.218307	0.160587	0.749445	-0.0128711	0.999969
SFA	16:0		Palmitic acid	Non-esterified fatty acids	Saturated fatty acids	HMDB00220	0.879588	0.0831955	0.203787	0.957514	0.102182	0.468257	0.773731	0.0486779	0.311691	0.723367	0.0412657	0.308804	0.714162	0.0265062	0.235592	0.845943	0.0150829	1.15363	18.0531	-0.122466	0.980899	0.307462	0.15972	0.0971036	0.926874	0.0184778	0.999791
SFA	17:0		Margaric acid	Non-esterified fatty acids	Saturated fatty acids	HMDB02259	0.456797	0.0361015	0.0884302	0.4668	0.0358992	0.164511	0.485318	0.0194442	0.124503	0.473269	0.0181623	0.135914	0.481557	0.0116868	0.103874	-0.772217	0.959126	0.00976979	3.05803	-0.0312495	0.999794	-0.0561274	0.981177	0.0362696	0.9898	-0.0250454	0.995463
SFA	18:0		Stearic acid	Non-esterified fatty acids	Saturated fatty acids	HMDB00827	0.540014	0.0424507	0.103983	0.550795	0.0286501	0.131291	0.585422	0.0194226	0.124365	0.582419	0.0163348	0.122239	0.590609	0.0124638	0.110781	-0.919863	0.619713	0.0373512	2.79655	-0.0285183	0.999669	-0.0879624	0.813714	0.00741926	0.999948	-0.0201451	0.994851
SFA	20:0		Arachidic acid	Non-esterified fatty acids	Saturated fatty acids	HMDB02212	0.558037	0.0598172	0.146522	0.584449	0.0255451	0.117062	0.620969	0.0214936	0.137626	0.640698	0.0192114	0.143765	0.620339	0.0143527	0.127569	-0.862921	0.394387	0.0735603	3.54517	-0.0667158	0.993058	-0.0874451	0.847286	-0.0451233	0.952333	0.0465886	0.907208
MUFA	14:1n-5		Myristoleic acid	Non-esterified fatty acids	Monounsaturated fatty acids	HMDB02000	1.1027	0.173363	0.424652	1.16023	0.137937	0.632107	0.926186	0.107923	0.691045	0.689191	0.0681418	0.509927	0.749786	0.0540106	0.480057	0.894201	0.00469546	4.7198	60.2714	-0.0733616	0.999425	0.325032	0.511479	0.426397	0.22856	-0.121575	0.970288
MUFA		14:1n-x		Non-esterified fatty acids	Monounsaturated fatty acids		1.81043	0.39644	0.971075	1.13201	0.123488	0.565895	1.09396	0.0769389	0.492649	0.860938	0.0543754	0.406908	0.901091	0.0472944	0.420362	0.864245	1.6896e-05	6.44111	43.7173	0.677445	0.017599	0.0493345	0.998181	0.345574	0.116188	-0.065765	0.988293
MUFA	16:1n-7		Palmitoleic acid	Non-esterified fatty acids	Monounsaturated fatty acids	HMDB03229	1.22726	0.213923	0.524002	1.2422	0.145504	0.666783	1.00686	0.104955	0.672043	0.773012	0.0740748	0.554325	0.79346	0.0589047	0.523556	0.935547	0.0039871	5.35001	66.6114	-0.0174541	0.999998	0.303029	0.55592	0.381304	0.288793	-0.0376682	0.999628
MUFA	16:1n-9		Hypogeic acid	Non-esterified fatty acids	Monounsaturated fatty acids	HMDB02186	1.0687	0.173094	0.423993	0.86044	0.103333	0.473532	0.796585	0.0569483	0.364647	0.682674	0.0491601	0.367881	0.674182	0.0344615	0.3063	0.947589	0.0165388	1.598	25.4636	0.312714	0.719244	0.111247	0.963891	0.222632	0.534294	0.0180584	0.999923
MUFA		16:1n-x		Non-esterified fatty acids	Monounsaturated fatty acids		0.163623	0.0157923	0.038683	0.144979	0.0132075	0.0605243	0.196754	0.0226759	0.145196	0.166285	0.0126151	0.0944031	0.182124	0.01125	0.0999924	-0.469795	0.377158	0.0470158	2.19406	0.174534	0.995424	-0.440554	0.357652	0.242737	0.623113	-0.131266	0.910581
MUFA		17:1n-x		Non-esterified fatty acids	Monounsaturated fatty acids		0.65122	0.111867	0.274018	0.59793	0.0701883	0.321643	0.570529	0.0405228	0.259473	0.474544	0.0338376	0.253218	0.485136	0.0270634	0.240544	0.956305	0.0897247	0.544072	13.1773	0.123169	0.99174	0.0676751	0.994785	0.265757	0.37061	-0.0318454	0.99932
MUFA	18:1n-9		Oleic acid	Non-esterified fatty acids	Monounsaturated fatty acids	HMDB00207	1.19295	0.129785	0.317907	1.22099	0.118042	0.540937	0.997802	0.0621792	0.398141	0.902358	0.0570987	0.427288	0.902726	0.0356918	0.317236	0.919225	0.00677334	2.25761	30.5897	-0.0335223	0.999872	0.291228	0.217357	0.145055	0.762035	-0.000587928	1
MUFA		18:1n-x		Non-esterified fatty acids	Monounsaturated fatty acids		0.159798	0.0245536	0.0601438	0.143635	0.0162126	0.0742956	0.13862	0.0116513	0.0746048	0.133486	0.0100852	0.0754705	0.147891	0.00879391	0.0781619	0.535672	0.808303	0.00922601	1.14091	0.153836	0.990731	0.0512804	0.999183	0.0544439	0.997452	-0.147848	0.813431
MUFA		18:1n-x		Non-esterified fatty acids	Monounsaturated fatty acids		0.129972	0.0253568	0.0566996	0.152801	0.0238957	0.109504	0.213466	0.0355613	0.222081	0.181699	0.0138636	0.103746	0.224686	0.0321628	0.282228	-0.865656	0.531517	0.144035	8.7724	-0.233451	0.99952	-0.482352	0.830963	0.232456	0.953002	-0.306358	0.780646
MUFA		19:1n-x		Non-esterified fatty acids	Monounsaturated fatty acids		1.23069	0.178463	0.437142	1.13791	0.123677	0.56676	1.00176	0.0688473	0.435429	0.816478	0.0597105	0.446833	0.847757	0.0413885	0.367869	0.957836	0.00488945	2.84024	36.311	0.113089	0.990189	0.183842	0.764662	0.295054	0.230834	-0.0542377	0.993622
MUFA	20:1n-6		Gadoleic acid	Non-esterified fatty acids	Monounsaturated fatty acids		0.91185	0.133107	0.326043	0.8402	0.0770644	0.353153	0.836289	0.0464941	0.297708	0.738081	0.0412419	0.308626	0.743226	0.0306393	0.272328	0.946892	0.222343	0.511658	17.5945	0.118063	0.98535	0.00673052	0.999999	0.180223	0.497342	-0.0100215	0.999978
MUFA	20:1n-9		Eicosenoic acid	Non-esterified fatty acids	Monounsaturated fatty acids	HMDB02231	0.0756659	0.0246833	0.0604614	0.0766337	0.0110121	0.0504639	0.156153	0.0335403	0.214763	0.122789	0.0111832	0.0836874	0.17702	0.0321941	0.286147	-0.858731	0.245189	0.24066	8.68599	-0.0183346	1	-1.02691	0.618861	0.346781	0.937547	-0.527728	0.575255
MUFA	24:1n-9		Nervonic acid	Non-esterified fatty acids	Monounsaturated fatty acids	HMDB02368	1.0888	0.0650148	0.159253	1.06354	0.0517813	0.237292	0.969583	0.0350945	0.224715	0.917836	0.0376685	0.281885	0.890432	0.0242142	0.21522	0.980126	0.0161348	0.70985	11.256	0.0338657	0.999387	0.133444	0.584103	0.0791287	0.828705	0.0437304	0.964977
PUFA		14:3n-x		Non-esterified fatty acids	Polyunsaturated fatty acids		0.62262	0.0375268	0.0919215	0.623126	0.0145928	0.0668725	0.64668	0.0173761	0.111262	0.631367	0.0173401	0.129761	0.627924	0.0109788	0.0975817	-0.303589	0.899345	0.0123516	2.29567	-0.00117298	1	-0.053527	0.925739	0.0345721	0.958066	0.00788883	0.999747
PUFA	16:2n-4,7		Palmitolinoleic acid	Non-esterified fatty acids	Polyunsaturated fatty acids		0.741067	0.135721	0.332446	0.710394	0.0792314	0.363084	0.631501	0.0537217	0.343987	0.52206	0.0326489	0.244322	0.543934	0.0295775	0.26289	0.946853	0.0308776	0.911833	16.5961	0.0609846	0.999388	0.169836	0.848022	0.27457	0.35414	-0.0592182	0.992668
PUFA		16:3n-x		Non-esterified fatty acids	Polyunsaturated fatty acids		0.745442	0.112221	0.274883	0.756017	0.0806816	0.369729	0.694676	0.0541572	0.346776	0.516744	0.0371869	0.278281	0.545179	0.0315377	0.280313	0.895228	0.00198886	1.62663	18.3101	-0.0203229	0.999993	0.122078	0.943827	0.426891	0.0387835	-0.0772796	0.983583
PUFA		16:3n-x		Non-esterified fatty acids	Polyunsaturated fatty acids		0.511269	0.145696	0.356882	0.513244	0.0590435	0.270571	0.569729	0.0373698	0.239283	0.44277	0.031512	0.235814	0.49339	0.0261253	0.232206	0.368765	0.162396	0.389318	11.6555	-0.00556202	1	-0.150633	0.908413	0.36372	0.0848309	-0.156171	0.754648
PUFA	18:2n-6		Linoleic acid (LA)	Non-esterified fatty acids	Polyunsaturated fatty acids	HMDB00673	0.567865	0.0722554	0.176989	0.557868	0.0494878	0.226782	0.539866	0.0323891	0.207391	0.471707	0.0250017	0.187095	0.494871	0.0212331	0.188724	0.885298	0.265773	0.202111	7.60904	0.0256235	0.999966	0.0473211	0.997031	0.19471	0.441506	-0.0691597	0.961317
PUFA	18:2n-6 trans		Linoelaidic acid	Non-esterified fatty acids	Polyunsaturated fatty acids	HMDB06270				0.169193	0.045886	0.0648926	0.219965	0.0451882	0.0903765	0.21082	0.0553853	0.110771	0.277317	0.0380567	0.11417							-0.378607		0.0612596		-0.395521
PUFA		18:2n-x		Non-esterified fatty acids	Polyunsaturated fatty acids		0.288861	0.0470814	0.115325	0.261387	0.0328683	0.150621	0.245489	0.0237881	0.152318	0.195727	0.0163957	0.122694	0.219653	0.0146442	0.130161	0.892851	0.163961	0.119702	3.5977	0.144193	0.992151	0.0905283	0.992206	0.326812	0.378787	-0.166378	0.847761
PUFA	18:3n-3		Alpha-Linolenic acid (ALA)	Non-esterified fatty acids	Polyunsaturated fatty acids	HMDB01388	0.548149	0.0714656	0.175054	0.608856	0.0783291	0.358949	0.426379	0.0418718	0.26811	0.386045	0.0328347	0.245712	0.37519	0.0220387	0.195884	0.864068	0.00182462	1.07142	11.9189	-0.151534	0.98367	0.513964	0.0475871	0.143368	0.930399	0.0411495	0.999086
PUFA	18:3n-6		Gamma-Linolenic acid (GLA)	Non-esterified fatty acids	Polyunsaturated fatty acids	HMDB03073	0.444942	0.0817935	0.200352	0.5738	0.0795587	0.364584	0.42377	0.0457115	0.292696	0.359858	0.0364404	0.272695	0.343594	0.0220645	0.196114	0.721749	0.00645641	0.995068	13.3758	-0.36693	0.821213	0.437267	0.202968	0.235851	0.753508	0.066727	0.996453
PUFA		18:3n-x		Non-esterified fatty acids	Polyunsaturated fatty acids		0.419308			0.207165	0.113676	0.196892	0.171968	0.0456476	0.129111	0.124193	0.0257082	0.0961911	0.273715	0.0432723	0.183589					1.01723		0.268639		0.469559		-1.14009
PUFA	18:4n-3		Stearidonic acid (SDA)	Non-esterified fatty acids	Polyunsaturated fatty acids	HMDB06547	0.487536	0.0824462	0.201951	0.514814	0.0579343	0.265488	0.452061	0.0406509	0.260293	0.442507	0.0411039	0.307593	0.392075	0.0316067	0.279143	0.891334	0.419735	0.308865	15.5273	-0.0785421	0.999565	0.187535	0.920094	0.0308167	0.99983	0.174569	0.843301
PUFA		20:2n-x		Non-esterified fatty acids	Polyunsaturated fatty acids		1.3417	0.259058	0.63456	1.19945	0.128908	0.59073	0.947349	0.0686461	0.43955	0.882858	0.0627031	0.469227	0.839702	0.0466786	0.414888	0.95851	0.00461338	3.31823	42.2566	0.161688	0.963572	0.340401	0.253891	0.101715	0.960747	0.0723039	0.983641
PUFA	20:3n-3		Eicosatrienoid acid (ETE)	Non-esterified fatty acids	Polyunsaturated fatty acids	HMDB60039	0.584699	0.066189	0.162129	0.674902	0.107023	0.490441	0.510935	0.0370141	0.237006	0.488982	0.0348816	0.26103	0.45996	0.0180558	0.160484	0.795259	0.0157524	0.820248	12.9454	-0.206985	0.941081	0.401539	0.122419	0.0633586	0.993585	0.0882724	0.966527
PUFA	20:3n-9		Mead acid	Non-esterified fatty acids	Polyunsaturated fatty acids	HMDB10378	0.845768	0.114556	0.280604	0.669253	0.0563841	0.258384	0.671763	0.0442399	0.283274	0.614586	0.0378474	0.283224	0.598705	0.0327915	0.291457	0.883885	0.214437	0.472668	15.9765	0.337709	0.665072	-0.00539954	1	0.128338	0.864328	0.0377688	0.997713
PUFA		20:3n-x		Non-esterified fatty acids	Polyunsaturated fatty acids		0.439617	0.0505935	0.123928	0.473199	0.0327119	0.149905	0.47615	0.0280224	0.179431	0.442861	0.0192733	0.144229	0.456894	0.0199073	0.17694	-0.039687	0.874144	0.0333158	5.40015	-0.106202	0.99222	-0.00896869	0.999996	0.104563	0.863717	-0.0450056	0.98854
PUFA	20:4n-3		Eicosatetraenoic acid (ETA)	Non-esterified fatty acids	Polyunsaturated fatty acids	HMDB02177	0.522775	0.076743	0.171602	0.561106	0.0621123	0.26352	0.557034	0.0491414	0.282296	0.472738	0.036538	0.236793	0.453647	0.0261215	0.200643	0.735596	0.209817	0.331217	8.48228	-0.102083	0.99768	0.0105081	0.999997	0.236725	0.542103	0.0594706	0.994539
PUFA	20:4n-6		Arachidonic acid (AA)	Non-esterified fatty acids	Polyunsaturated fatty acids	HMDB01043	0.401594	0.0476099	0.11662	0.359317	0.0255943	0.117288	0.373139	0.0217027	0.138965	0.375496	0.0158071	0.118289	0.35913	0.0127336	0.113179	0.627379	0.862742	0.0187865	2.8843	0.160481	0.942515	-0.0544576	0.993034	-0.00908464	0.999981	0.0642906	0.937205
PUFA		20:4n-x		Non-esterified fatty acids	Polyunsaturated fatty acids		0.342706	0.116983	0.286548	0.353957	0.0634992	0.29099	0.327523	0.036337	0.23267	0.327991	0.0337374	0.252468	0.258161	0.0211898	0.188339	0.82487	0.261753	0.282306	10.5419	-0.0466044	0.999972	0.11198	0.993025	-0.00205881	1	0.345382	0.41653
PUFA	20:5n-3		Eicosapentaenoic acid (EPA, Timnodonic acid)	Non-esterified fatty acids	Polyunsaturated fatty acids	HMDB01999	0.321712	0.0687889	0.168498	0.560756	0.107326	0.491828	0.421742	0.0512303	0.328034	0.511838	0.052893	0.395815	0.399225	0.0274121	0.243644	-0.177629	0.135841	0.806786	22.5312	-0.801601	0.543731	0.41101	0.540572	-0.279326	0.691895	0.358485	0.314866
PUFA		22:3n-x		Non-esterified fatty acids	Polyunsaturated fatty acids		0.640636	0.0770777	0.188801	0.61954	0.0441472	0.202308	0.60248	0.0276023	0.176741	0.515063	0.0247335	0.185089	0.523076	0.0190315	0.169155	0.934619	0.0187434	0.389358	6.36233	0.0483057	0.999073	0.0402837	0.996589	0.226166	0.127212	-0.022273	0.999049
PUFA		22:3n-x		Non-esterified fatty acids	Polyunsaturated fatty acids		0.983442	0.122266	0.29949	0.86723	0.0566279	0.259502	0.839194	0.0438302	0.28065	0.750219	0.0362388	0.271186	0.712623	0.0300015	0.266659	0.980159	0.0135096	0.948836	14.537	0.181426	0.886359	0.0474093	0.995286	0.161693	0.500704	0.0741724	0.932034
PUFA	22:4n-6		Adrenic acid	Non-esterified fatty acids	Polyunsaturated fatty acids	HMDB02226	0.435435	0.0685116	0.167818	0.421319	0.0409292	0.187561	0.413883	0.0257512	0.164888	0.350642	0.019006	0.142228	0.361966	0.0177701	0.157944	0.909137	0.14529	0.174189	4.99031	0.0475435	0.999694	0.0256919	0.999791	0.239224	0.300754	-0.0458574	0.994119
PUFA	22:5n-3		Docosapentaenoic acid (DPA, Clupanodonic acid)	Non-esterified fatty acids	Polyunsaturated fatty acids	HMDB06528	0.456012	0.0653172	0.159994	0.487156	0.0538737	0.24688	0.460225	0.0314007	0.201062	0.428319	0.028534	0.213529	0.40664	0.0178401	0.158566	0.803705	0.404778	0.151266	7.43291	-0.0953107	0.996858	0.0820425	0.985483	0.103654	0.929994	0.0749349	0.968211
PUFA	22:5n-6		Docosapentaenoic acid (Osbond acid)	Non-esterified fatty acids	Polyunsaturated fatty acids	HMDB01976	0.43557	0.0573077	0.140375	0.416382	0.0322256	0.147676	0.415683	0.024175	0.154795	0.345503	0.0182295	0.136417	0.354909	0.0150315	0.133603	0.905319	0.0369719	0.205881	3.90897	0.064996	0.998337	0.0024232	1	0.266785	0.111642	-0.0387488	0.995397
PUFA	22:6n-3		Docosahexaenoic acid (DHA, Cervonic acid)	Non-esterified fatty acids	Polyunsaturated fatty acids	HMDB02183	0.868618	0.0840514	0.205883	0.859557	0.0638404	0.292553	0.862659	0.0427669	0.273842	0.82765	0.0379867	0.284267	0.803646	0.0256502	0.227984	0.920575	0.761059	0.1262	13.4219	0.0151289	0.999993	-0.00519789	0.999999	0.0597704	0.96569	0.0424601	0.984427
oxFA	13-HODE			Oxidized fatty acids	Hydroxy-octadecadienoic acids	HMDB04667	0.0117095	0.0013703	0.00335652	0.0137964	0.00152188	0.00697413	0.0246188	0.0133111	0.0852324	0.0173487	0.00542767	0.040617	0.029382	0.0110572	0.0982782	-0.826248	0.855045	0.007657	1.13572	-0.236612	0.999997	-0.835465	0.983898	0.504935	0.990178	-0.760106	0.892989
oxFA	x-HODE			Oxidized fatty acids	Hydroxy-octadecadienoic acids		0.00309614	0.000711114	0.00174187	0.00351722	0.000434887	0.0019929	0.0108426	0.00728105	0.0466214	0.00760455	0.00362068	0.0270947	0.0115709	0.00564224	0.0501493	-0.83905	0.912716	0.00159853	0.32358	-0.183961	1	-1.6242	0.96155	0.511773	0.995088	-0.605566	0.980365
oxFA	x-HODE			Oxidized fatty acids	Hydroxy-octadecadienoic acids		0.187192	0.0201468	0.0493494	0.283746	0.0420151	0.187897	0.210434	0.0245518	0.157208	0.170666	0.0127779	0.0956208	0.182639	0.0119321	0.106054	0.42649	0.00968371	0.212877	3.05175	-0.60008	0.457036	0.43123	0.199589	0.302194	0.528408	-0.0978224	0.981749
oxFA	x-HODE			Oxidized fatty acids	Hydroxy-octadecadienoic acids		0.623197	0.0661083	0.161932	0.587986	0.0583912	0.267582	0.600672	0.0386999	0.2478	0.467524	0.0262758	0.19663	0.511112	0.0263621	0.234312	0.827261	0.0306842	0.573776	10.4282	0.0839064	0.997378	-0.0307958	0.999596	0.361538	0.04143	-0.1286	0.812954
oxFA	x-HODE			Oxidized fatty acids	Hydroxy-octadecadienoic acids		0.849458	0.124828	0.305764	0.943133	0.122952	0.563436	0.679645	0.0434213	0.278032	0.734059	0.0355532	0.266055	0.680702	0.025413	0.225876	0.747664	0.00610673	1.335	17.7815	-0.150918	0.961551	0.472679	0.0107696	-0.111115	0.90276	0.108874	0.84627
oxFA	13-OxoODE			Oxidized fatty acids	Oxo-octadecadienoic acids	HMDB04668	0.00305865	0.000983351	0.00240871	0.00354998	0.000623757	0.00285842	0.0187849	0.0141226	0.0881959	0.0109867	0.00604354	0.0448201	0.0261789	0.0131478	0.115372	-0.850688	0.764144	0.0135336	1.41586	-0.214918	1	-2.40369	0.965121	0.773815	0.99251	-1.25265	0.852984
oxFA	x-OxoODE			Oxidized fatty acids	Oxo-octadecadienoic acids		0.0329308	0.0118048	0.0289157	0.0309011	0.0040451	0.018537	0.0374931	0.0119248	0.0754192	0.0338685	0.00644035	0.0468864	0.0571234	0.0145248	0.125788	-0.758764	0.552993	0.0242666	1.51808	0.0917788	0.999999	-0.278967	0.998761	0.146682	0.999684	-0.754139	0.596308
oxFA	x-OxoODE			Oxidized fatty acids	Oxo-octadecadienoic acids		0.0633857	0.0112263	0.0274988	0.0978427	0.0179617	0.0803272	0.0726048	0.00981721	0.0628608	0.069438	0.00831009	0.0587612	0.0801978	0.0120674	0.104507	-0.0621178	0.716208	0.0142172	1.26183	-0.626308	0.896158	0.430399	0.792375	0.0643402	0.999747	-0.207837	0.952291
oxFA	x-OxoODE			Oxidized fatty acids	Oxo-octadecadienoic acids		0.0434134	0.00536445	0.0119953	0.0762167	0.0114207	0.0484539	0.0721384	0.0125289	0.0762105	0.0673246	0.0106688	0.0769341	0.0583365	0.0065887	0.0539308	-0.253901	0.68522	0.00973001	0.743402	-0.811968	0.858334	0.079341	0.999502	0.099633	0.99702	0.206735	0.945759
oxFA	x-OxoODE			Oxidized fatty acids	Oxo-octadecadienoic acids		0.108972	0.0358426	0.087796	0.11803	0.0332659	0.141135	0.0998265	0.0124753	0.0779084	0.136735	0.0218543	0.154533	0.112732	0.0117696	0.10056	-0.302234	0.669863	0.0327086	2.50604	-0.115196	0.999839	0.241656	0.982681	-0.453891	0.584416	0.278486	0.80047
oxFA	x-OxoODE			Oxidized fatty acids	Oxo-octadecadienoic acids		0.109797	0.0235117	0.0575917	0.0932155	0.0128882	0.0576377	0.068016	0.0136543	0.0863576	0.0631964	0.0106255	0.0758815	0.0579259	0.00927672	0.0792603	0.954603	0.266989	0.031518	1.11077	0.236195	0.990743	0.454695	0.758559	0.106032	0.998347	0.125635	0.995863
oxFA	x-DiHETrE			Oxidized fatty acids	Dihydroxyeicosatrienoic acids		0.00273476	0.000801758	0.0019639	0.00484278	0.00131764	0.00559027	0.0184509	0.0154015	0.0961826	0.0069427	0.00231631	0.0170213	0.0161176	0.00714923	0.0606632	-0.649685	0.800527	0.00561858	0.62873	-0.824421	0.999992	-1.92978	0.925149	1.41012	0.882183	-1.21507	0.906869
oxFA	5-HETE			Oxidized fatty acids	Hydroxy-eicosatetraenoic acids (HETE), Epoxy eicosatetraaenoic acids (EET)	HMDB11134	0.00114424	0.000244149	0.000598041	0.00172104	0.000403834	0.001806	0.0254848	0.0210248	0.1313	0.0165868	0.00910148	0.0649976	0.0363596	0.0158931	0.133918	-0.884929	0.681443	0.0267926	2.12178	-0.588888	1	-3.88829	0.930242	0.619598	0.995195	-1.1323	0.856141
oxFA	9-HETE			Oxidized fatty acids	Hydroxy-eicosatetraenoic acids (HETE), Epoxy eicosatetraenoic acids (EET)	HMDB10222	0.000861118	0.000147641	0.000361645	0.00117447	0.000166918	0.000764913	0.0218425	0.0201462	0.124189	0.00931663	0.00636804	0.0467954	0.0174865	0.00851872	0.072784	-0.691732	0.816383	0.00888687	1.06814	-0.447725	1	-4.21706	0.852494	1.22926	0.935355	-0.908357	0.974595
oxFA	11-HETE			Oxidized fatty acids	Hydroxy-eicosatetraenoic acids (HETE), Epoxy eicosatetraenoic acids (EET)	HMDB04682	0.00762983	0.00300132	0.00735171	0.00463495	0.00129427	0.00593109	0.0232785	0.018963	0.119932	0.0121018	0.00691383	0.0508061	0.0209471	0.00960677	0.0848447	-0.661395	0.875854	0.00782287	1.25304	0.719099	0.99999	-2.32837	0.910756	0.94377	0.963279	-0.791527	0.971472
oxFA	12-HETE			Oxidized fatty acids	Hydroxy-eicosatetraenoic acids (HETE), Epoxy eicosatetraenoic acids (EET)	HMDB06111	0.134112	0.0667655	0.163541	0.113413	0.0419941	0.192441	0.0802373	0.0192388	0.123189	0.0966089	0.0148266	0.110952	0.0813824	0.0113496	0.100878	0.846606	0.667732	0.0353975	2.95224	0.241854	0.996138	0.499245	0.849416	-0.267884	0.966048	0.247439	0.953148
oxFA	15-HETE			Oxidized fatty acids	Hydroxy-eicosatetraenoic acids (HETE), Epoxy eicosatetraenoic acids (EET)	HMDB03876	0.0117107	0.00528952	0.0129566	0.00940124	0.00258032	0.0115396	0.0264681	0.0191611	0.122691	0.0167297	0.00821065	0.0608918	0.0246646	0.0103203	0.0911462	-0.691489	0.927801	0.00648391	1.4454	0.316902	0.999997	-1.49333	0.950072	0.661841	0.982053	-0.560029	0.984898
oxFA	x-HETE/EET			Oxidized fatty acids	Hydroxy-eicosatetraenoic acids (HETE), Epoxy eicosatetraenoic acids (EET)		0.00316216	0.00109248	0.00267602	0.00345457	0.000543345	0.00242991	0.0119251	0.00855832	0.052757	0.00732036	0.00329459	0.0237576	0.0106359	0.00410999	0.0353555	-0.741181	0.871937	0.00148939	0.223167	-0.127598	1	-1.78742	0.902945	0.704013	0.971544	-0.538962	0.984443
oxFA	x-HETE/EET			Oxidized fatty acids	Hydroxy-eicosatetraenoic acids (HETE), Epoxy eicosatetraenoic acids (EET)		0.00529165	0.00283724	0.00694978	0.00537365	0.00173138	0.00774298	0.0182398	0.013864	0.0865805	0.0102439	0.0041703	0.0288927	0.0132247	0.00515791	0.0449656	-0.59663	0.891205	0.00289535	0.477114	-0.0221851	1	-1.76312	0.889415	0.832321	0.949674	-0.368469	0.997781
AC	AC(6:0)		Hexanoylcarnitine	Fatty esters	Acylcarnitines	HMDB00705	1.44431	0.467283	1.14461	1.1952	0.125697	0.576017	1.16118	0.0760061	0.486676	1.01224	0.0450381	0.337034	1.07573	0.0435818	0.384904	0.879558	0.116921	1.53199	40.3159	0.273133	0.757372	0.0416602	0.99864	0.198031	0.498069	-0.0877617	0.929964
AC	AC(8:0)		L-Octanoylcarnitine	Fatty esters	Acylcarnitines	HMDB00791	1.06144	0.290022	0.710407	0.652433	0.0696547	0.319198	0.84365	0.0406248	0.260126	0.747461	0.0371635	0.278106	0.780973	0.0287534	0.255566	0.48137	0.0165696	1.04238	16.6161	0.702119	0.0216506	-0.370816	0.104184	0.174646	0.489303	-0.0632745	0.964149
AC		AC(8:1n-x)		Fatty esters	Acylcarnitines		0.277288	0.0632405	0.154907	0.27817	0.0526197	0.241134	0.256893	0.0209241	0.133979	0.250838	0.0229807	0.171972	0.275806	0.022803	0.202678	0.370582	0.937862	0.0276697	6.8316	-0.00457992	1	0.1148	0.993029	0.0344107	0.999857	-0.1369	0.939071
AC	AC(9:0)		Nonanoylcarnitine	Fatty esters	Acylcarnitines	HMDB13288	0.881121	0.173245	0.424362	0.816534	0.0692979	0.317563	0.874552	0.0599494	0.383863	0.946767	0.0540307	0.404329	0.907144	0.0416294	0.37001	-0.603679	0.718673	0.301133	28.4816	0.109828	0.996069	-0.0990309	0.979256	-0.114466	0.88642	0.0616788	0.975247
AC	AC(10:0)		Decanoylcarnitine	Fatty esters	Acylcarnitines	HMDB00651	1.5079	0.288014	0.705486	0.942418	0.0801296	0.3672	1.17028	0.0522896	0.334817	1.02577	0.0440622	0.329731	1.03977	0.0327752	0.291312	0.605582	0.00135287	2.08323	22.2684	0.678101	0.00314483	-0.312417	0.0877269	0.190151	0.225679	-0.0195588	0.999273
AC		AC(10:1n-x)		Fatty esters	Acylcarnitines		0.748422	0.154932	0.379505	0.557676	0.0534391	0.244889	0.742459	0.0525106	0.336232	0.651555	0.0457953	0.342701	0.719793	0.0343312	0.305142	-0.0720165	0.174451	0.65387	20.1637	0.424423	0.696931	-0.412882	0.20028	0.188423	0.637438	-0.143696	0.737355
AC	AC(12:0)		Dodecanoylcarnitine	Fatty esters	Acylcarnitines	HMDB02250	1.34054	0.307702	0.688043	0.953614	0.0707156	0.300021	1.06601	0.041026	0.235676	0.994144	0.0525984	0.340877	1.00148	0.0344664	0.264741	0.646725	0.109034	0.710846	14.0304	0.491341	0.0917128	-0.160747	0.714459	0.100697	0.847272	-0.0106037	0.999953
AC		AC(12:1n-x)		Fatty esters	Acylcarnitines		1.284	0.177725	0.435335	0.981237	0.103018	0.472089	1.2	0.0705946	0.452026	1.03409	0.0531252	0.397553	1.08954	0.0486451	0.432367	0.430877	0.192583	1.1451	36.8521	0.387966	0.553325	-0.290356	0.32631	0.214665	0.336468	-0.0753493	0.947899
AC		AC(14:1n-x)		Fatty esters	Acylcarnitines		1.69912	0.269973	0.661296	1.31686	0.160309	0.734629	1.34511	0.0777613	0.497915	1.16912	0.0736821	0.546441	1.14591	0.053699	0.468137	0.895176	0.0501719	2.76263	55.4576	0.367686	0.534912	-0.030623	0.999662	0.202296	0.502222	0.0289337	0.999195
AC	AC(18:1n-9)		Oleoylcarnitine	Fatty esters	Acylcarnitines	HMDB05065	0.915219	0.0897002	0.200576	0.924351	0.0834717	0.382516	1.05113	0.0862031	0.538338	0.934848	0.0511874	0.369118	0.921886	0.0567661	0.491609	-0.0658028	0.67197	0.489392	38.9329	-0.0143234	0.999999	-0.185433	0.842823	0.169143	0.749601	0.020144	0.999861
AC	AC(18:2n-6)		Arachidyl carnitine	Fatty esters	Acylcarnitines	HMDB06460	0.349958	0.05386	0.10772	0.310282	0.0446252	0.148005	0.40507	0.0316061	0.158031	0.454798	0.0356234	0.219598	0.454892	0.0299205	0.223905	-0.873223	0.195735	0.256845	5.39482	0.173603	0.997339	-0.384591	0.703282	-0.167055	0.878985	-0.000300049	1
DAG	DG(26:0)	DG(14:0/12:0)		Glycerolipids	Diacylglycerols		0.554887	0.0909583	0.222801	0.524507	0.0365927	0.167689	0.492046	0.0341764	0.218836	0.455407	0.0385699	0.288631	0.486693	0.0263352	0.234073	0.852845	0.747027	0.113386	11.5817	0.0812323	0.998802	0.0921685	0.987271	0.111638	0.947561	-0.0958572	0.946688
DAG	DG(32:0)	DG(16:0+16:0+0:0)		Glycerolipids	Diacylglycerols		0.666908	0.0822991	0.201591	0.715547	0.0473832	0.217137	0.652109	0.0284812	0.182369	0.62494	0.0228117	0.170707	0.614196	0.0167859	0.149196	0.775831	0.163926	0.19351	5.81548	-0.101558	0.972892	0.133932	0.641583	0.0613964	0.938574	0.0250177	0.996429
DAG	DG(32:1)	DG(16:0+16:1+0:0)+ DG (14:0+18:1+0:0)		Glycerolipids	Diacylglycerols		0.501284	0.0876611	0.214725	0.569948	0.0609459	0.279289	0.471556	0.0310347	0.198719	0.467111	0.0270462	0.202396	0.456397	0.0224926	0.199918	0.662243	0.282047	0.224724	8.74062	-0.185202	0.954947	0.2734	0.408873	0.0136625	0.999974	0.0334781	0.998404
DAG	DG(32:2)	DG(14:0+18:2+0:0)		Glycerolipids	Diacylglycerols		0.248466	0.0642147	0.157293	0.317245	0.0352822	0.161683	0.25647	0.017482	0.111939	0.262595	0.0165739	0.124028	0.285772	0.0151165	0.134358	-0.113413	0.372864	0.0734864	3.40188	-0.352548	0.788581	0.306807	0.419301	-0.034052	0.999403	-0.122022	0.849552
DAG	DG(34:0)	DG(16:0+18:0+0:0)		Glycerolipids	Diacylglycerols		0.7203	0.0880689	0.215724	0.856715	0.0317063	0.145296	0.835722	0.0271743	0.174001	0.836271	0.0216932	0.162337	0.824991	0.0153351	0.136301	-0.55261	0.428995	0.0926757	4.76446	-0.250216	0.320886	0.0357915	0.986869	-0.000947553	1	0.0195923	0.993669
DAG	DG(34:1)	DG(16:0+18:1+0:0)		Glycerolipids	Diacylglycerols		0.577856	0.0705159	0.172728	0.647752	0.0535763	0.245518	0.561124	0.0303575	0.194383	0.584326	0.0268753	0.201117	0.550245	0.0191836	0.170507	0.494169	0.333101	0.171344	7.35844	-0.164731	0.935227	0.207122	0.452054	-0.0584548	0.977096	0.0866995	0.849624
DAG	DG(34:2)	DG(16:0+18:2+0:0)		Glycerolipids	Diacylglycerols		0.419664	0.0671651	0.16452	0.529938	0.0482624	0.221166	0.447051	0.0254714	0.163097	0.456127	0.0205625	0.153876	0.457057	0.0165108	0.146751	-0.00376879	0.331207	0.120581	5.15972	-0.33659	0.579478	0.245385	0.313601	-0.028997	0.998763	-0.00293785	1
DAG	DG(36:2)	DG(18:1+18:1+0:0)		Glycerolipids	Diacylglycerols		0.832532	0.090818	0.222458	0.895321	0.0601817	0.275787	0.791744	0.0404236	0.258837	0.845395	0.036145	0.270485	0.818331	0.0243255	0.21621	0.322802	0.587185	0.173388	12.1186	-0.1049	0.982047	0.177371	0.524741	-0.0945908	0.829122	0.0469401	0.970714
DAG	DG(36:3)	DG(18:1+18:2+0:0)		Glycerolipids	Diacylglycerols		0.433198	0.0872853	0.213804	0.619589	0.0500717	0.229457	0.509713	0.0344927	0.220861	0.528954	0.0251913	0.188514	0.578881	0.0261175	0.232138	-0.447551	0.131249	0.340571	9.39058	-0.516287	0.348653	0.281626	0.331434	-0.0534571	0.99284	-0.130122	0.683864
DAG	DG(36:4)	DG(18:2+18:2+0:0)		Glycerolipids	Diacylglycerols		0.179628	0.0429802	0.10528	0.334051	0.051695	0.236896	0.293685	0.034809	0.222887	0.330903	0.0318413	0.238279	0.444781	0.0396682	0.352578	-0.875854	0.0166021	1.00233	15.984	-0.895055	0.766164	0.185799	0.984242	-0.172142	0.968787	-0.426686	0.151016
DAG	DG(36:4)	DG(18:1+18:3+0:0)		Glycerolipids	Diacylglycerols		0.307172	0.0506555	0.12408	0.3852	0.0445378	0.204098	0.336531	0.0236927	0.151707	0.388604	0.0272159	0.203665	0.400361	0.0208429	0.185256	-0.752536	0.372477	0.14676	6.78901	-0.326561	0.892698	0.19487	0.864256	-0.207564	0.648725	-0.0430006	0.996248
DAG	DG(36:4)	DG(16:0+20:4+0:0)		Glycerolipids	Diacylglycerols		0.634206	0.146113	0.357903	0.719274	0.0692859	0.317508	0.618308	0.0470904	0.301526	0.557387	0.0298423	0.223319	0.520766	0.0231963	0.206174	0.804941	0.0155412	0.78472	12.3519	-0.181589	0.947884	0.218216	0.559543	0.149645	0.759039	0.0980449	0.918015
TAG	TG(42:0)	TG(14:0+12:0+16:0)		Glycerolipids	Triacylglycerols		0.875755	0.270109	0.66163	1.18697	0.168629	0.772754	0.822997	0.109793	0.703017	0.870829	0.117781	0.881394	0.977848	0.105163	0.934708	0.121581	0.547663	2.2442	144.775	-0.438683	0.934373	0.528324	0.507996	-0.0815028	0.998788	-0.167221	0.952539
TAG	TG(44:0)	TG(16:0+16:0+12:0) + TG(16:0+14:0+14:0)		Glycerolipids	Triacylglycerols		0.81414	0.207931	0.509324	1.14038	0.127209	0.582943	0.796488	0.0866168	0.554618	0.836655	0.0897258	0.671447	0.914216	0.0848508	0.75417	0.115735	0.37826	1.91515	89.5581	-0.486163	0.832628	0.517787	0.317814	-0.0709801	0.998433	-0.127902	0.964546
TAG	TG(44:1)	TG(14:0+18:1+12:0) + TG(16:0+16:1+12:0)		Glycerolipids	Triacylglycerols		1.08941	0.307625	0.753523	1.37317	0.172263	0.789409	0.958302	0.107613	0.689062	0.937881	0.102846	0.769627	1.00718	0.0910871	0.8096	0.534059	0.256432	3.19438	117.998	-0.33396	0.932104	0.518952	0.268535	0.0310765	0.999938	-0.102838	0.985911
TAG	TG(44:2)	TG(14:0+18:2+12:0)		Glycerolipids	Triacylglycerols		0.942685	0.293264	0.718347	1.25558	0.175581	0.804613	0.844411	0.0990602	0.634295	0.81003	0.0951999	0.712411	0.919123	0.0880351	0.782473	0.440607	0.202868	3.25683	107.292	-0.413501	0.889629	0.572332	0.232222	0.0599696	0.999405	-0.182282	0.915014
TAG	TG(45:0)	TG(16:0+15:0+14:0)		Glycerolipids	Triacylglycerols		0.989827	0.23783	0.582561	1.00029	0.122274	0.560331	0.995816	0.115464	0.739334	0.907402	0.0776527	0.581099	0.973019	0.060674	0.539282	0.522977	0.948492	0.258698	71.0974	-0.0151664	1	0.00646437	1	0.134138	0.952213	-0.100726	0.970608
TAG	TG(46:0)	TG(16:0+16:0+14:0)		Glycerolipids	Triacylglycerols		0.715696	0.127113	0.284234	1.00738	0.126486	0.57963	0.859934	0.112607	0.712191	0.743355	0.0691507	0.512835	0.789825	0.0608278	0.533762	0.157077	0.435007	1.23694	62.6785	-0.49319	0.841882	0.228312	0.872565	0.210175	0.862062	-0.0874831	0.99058
TAG	TG(46:1)	TG(12:0+18:1+16:0)		Glycerolipids	Triacylglycerols		0.997346	0.228711	0.560226	1.32252	0.128955	0.590944	0.917828	0.0882543	0.565103	0.886044	0.0786389	0.588479	0.905757	0.068841	0.611872	0.538378	0.0525573	3.35332	69.5764	-0.407121	0.75999	0.526991	0.0851991	0.0508447	0.998974	-0.0317457	0.999705
TAG	TG(46:2)	TG(14:0+18:2+14:0) + TG(16:1+18:1+12:0)		Glycerolipids	Triacylglycerols		0.975241	0.226619	0.5551	1.35361	0.155303	0.711689	0.96255	0.0895785	0.573582	0.921507	0.084465	0.632078	0.974117	0.0754873	0.670946	0.385589	0.118476	3.08255	81.9175	-0.47298	0.709448	0.491878	0.160562	0.0628666	0.997969	-0.080101	0.990081
TAG	TG(46:3)	TG(18:2+16:1+12:0 + TG(18:1+16:2+12:0) + TG(10:0+18:2+18:1)		Glycerolipids	Triacylglycerols		0.961736	0.297721	0.729265	1.27645	0.167524	0.767693	0.86359	0.0860726	0.551133	0.837651	0.0758499	0.567609	0.896151	0.069769	0.620121	0.50333	0.0760427	3.2282	74.3109	-0.40843	0.801264	0.563724	0.0921933	0.0439971	0.999596	-0.0973925	0.982245
TAG	TG(47:0)	TG(16:0+16:0+15:0)		Glycerolipids	Triacylglycerols		1.03457	0.180466	0.442049	1.20136	0.120716	0.553191	0.987679	0.0784731	0.502473	0.915992	0.0581356	0.435047	0.964847	0.0530331	0.471368	0.61313	0.226343	1.29559	44.9369	-0.215643	0.94261	0.282555	0.453972	0.108707	0.948787	-0.0749654	0.976879
TAG	TG(47:1)	TG(18:1+14:0+15:0) + TG(16:1+17:0+14:0)		Glycerolipids	Triacylglycerols		1.13632	0.188506	0.461745	1.25663	0.126736	0.580778	1.04688	0.0836307	0.535497	0.938155	0.0647977	0.484901	0.962047	0.0512539	0.455555	0.80427	0.104946	1.89895	48.4019	-0.145197	0.984656	0.263469	0.511372	0.158196	0.821783	-0.0362815	0.998708
TAG	TG(48:0)	TG(16:0/16:0/16:0)		Glycerolipids	Triacylglycerols	HMDB05356	0.813924	0.124075	0.303919	1.19791	0.11744	0.538178	0.945541	0.0867347	0.555373	0.884782	0.0672526	0.503272	0.879977	0.0506608	0.450283	0.191887	0.103361	1.90611	48.3376	-0.557558	0.449389	0.341311	0.318906	0.0958184	0.975214	0.00785655	0.999998
TAG	TG(48:1)	TG(14:0+18:1+16:0) + TG(16:0+16:1+16:0)		Glycerolipids	Triacylglycerols		1.07248	0.28262	0.692276	1.23261	0.120167	0.550673	0.952886	0.0880028	0.563493	0.878277	0.067958	0.508551	0.868576	0.0527255	0.468635	0.787491	0.0539561	2.51346	52.5166	-0.200772	0.962274	0.371346	0.258335	0.117629	0.955209	0.0160243	0.999969
TAG	TG(48:2)	TG(14:0+18:1+16:1) + TG(16:0+18:2+14:0)		Glycerolipids	Triacylglycerols		1.04023	0.172528	0.422606	1.2304	0.108226	0.495955	0.965625	0.0762957	0.488531	0.887456	0.0634893	0.47511	0.885205	0.050348	0.447503	0.722384	0.0395276	2.2488	43.3942	-0.242219	0.904889	0.349588	0.22092	0.121787	0.926601	0.00366424	1
TAG	TG(48:3)	TG(18:1+18:2+12:0)		Glycerolipids	Triacylglycerols		0.78866	0.149321	0.365761	1.28226	0.139989	0.641511	0.916351	0.0749817	0.480117	0.882841	0.0692367	0.51812	0.938011	0.0611996	0.543954	0.0846546	0.0464923	2.78481	55.9639	-0.701212	0.267092	0.484714	0.0809849	0.0537462	0.998065	-0.0874514	0.975851
TAG	TG(48:4)	TG(18:2+18:2+12:0) + TG(18:1+18:3+12:0)		Glycerolipids	Triacylglycerols		0.604163	0.177688	0.435245	1.0233	0.139996	0.64154	0.664214	0.0617586	0.395448	0.652389	0.0583395	0.436573	0.770156	0.0678577	0.603133	0.036616	0.0593486	2.53208	54.2906	-0.760218	0.418515	0.623506	0.0828593	0.0259172	0.999967	-0.239419	0.699244
TAG	TG(49:0)	TG(16:0+17:0+16:0) + TG(18:0+17:0+14:0)		Glycerolipids	Triacylglycerols		1.08542	0.225634	0.552689	1.29759	0.134267	0.615291	1.09846	0.088189	0.564685	1.01383	0.0692693	0.518364	1.01151	0.057515	0.511204	0.584576	0.252947	1.55458	57.016	-0.257585	0.913064	0.24036	0.63935	0.115657	0.93969	0.00330378	1
TAG	TG(49:1)	TG(15:0+18:1+16:0)		Glycerolipids	Triacylglycerols		1.44087	0.219647	0.538023	1.55189	0.154204	0.706651	1.28448	0.0947203	0.606506	1.15947	0.0728805	0.545388	1.15803	0.0571466	0.50793	0.868697	0.0393066	3.25017	62.6315	-0.107082	0.993057	0.272845	0.392959	0.147715	0.815974	0.00178912	1
TAG	TG(49:2)	TG(15:0+18:2+16:0) + TG(18:1+16:1+15:0) + TG(18:1+14:0+17:1) + TG(16:0+18:2+15:0)		Glycerolipids	Triacylglycerols		1.15306	0.161768	0.396249	1.38063	0.133165	0.610239	1.10849	0.0724792	0.464094	1.02006	0.0639539	0.478587	1.0394	0.04406	0.391614	0.643085	0.0302545	2.28569	41.4079	-0.259861	0.819191	0.316727	0.177481	0.119954	0.880573	-0.0271017	0.999235
TAG	TG(49:3)	TG(17:1+16:1+16:1) + TG(18:2+15:0+16:1)		Glycerolipids	Triacylglycerols		0.948241	0.171207	0.419369	1.26255	0.136287	0.624544	1.03328	0.0751549	0.481226	0.924486	0.0630879	0.472107	0.993637	0.0448616	0.398738	0.289014	0.0811246	1.81499	42.6037	-0.413014	0.587223	0.289105	0.352601	0.160511	0.784464	-0.104067	0.913319
TAG	TG(50:0)	TG(16:0+16:0+18:0)		Glycerolipids	Triacylglycerols		0.990725	0.246375	0.603493	1.26065	0.120686	0.553053	1.10091	0.0960382	0.614944	1.05829	0.0825642	0.617854	1.05599	0.0662268	0.588637	0.111888	0.684979	0.818039	71.087	-0.347612	0.866999	0.195466	0.858067	0.0569638	0.996898	0.0031375	1
TAG	TG(50:1)	TG(16:0+18:1+16:0)		Glycerolipids	Triacylglycerols		0.936698	0.203623	0.498772	1.26636	0.109231	0.500561	1.07364	0.0663602	0.424912	1.017	0.0517549	0.387298	1.00862	0.0390835	0.347382	0.133509	0.0912476	1.27886	31.1397	-0.435037	0.378932	0.238187	0.370118	0.0781877	0.957423	0.0119317	0.999951
TAG	TG(50:2)	TG(16:0+18:1+16:1) + TG(18:1+18:1+14:0) + TG(16:0+18:2+16:0)		Glycerolipids	Triacylglycerols		0.93623	0.128307	0.314287	1.22606	0.0864019	0.395943	1.02677	0.0553124	0.354172	0.97628	0.0488331	0.365434	0.965198	0.0348125	0.30942	0.26046	0.0358549	1.24468	23.4594	-0.389092	0.365585	0.255915	0.200378	0.0727463	0.953193	0.0164695	0.99974
TAG	TG(50:3)	TG(16:1+18:1+16:1) + TG(16:0+18:2+16:1)		Glycerolipids	Triacylglycerols		1.01844	0.126396	0.309605	1.21323	0.091336	0.418554	1.01954	0.057416	0.367642	0.962179	0.0491113	0.367516	0.972254	0.0334277	0.297112	0.533132	0.0589367	1.10764	23.7037	-0.252482	0.74203	0.250922	0.230233	0.0835477	0.92835	-0.0150278	0.999826
TAG	TG(50:4)	TG(16:1+18:2+16:1) + TG(16:1+18:3+16:0) + TG(18:1+18:3+14:0) + TG(14:0+18.4+18:0)		Glycerolipids	Triacylglycerols		0.798091	0.126474	0.309797	1.29277	0.142766	0.654236	0.974116	0.0737657	0.472331	0.983782	0.0598655	0.447992	1.01672	0.0459599	0.408501	-0.113902	0.0532339	2.01827	42.0187	-0.695837	0.14297	0.408297	0.0784516	-0.0142442	0.999975	-0.0475164	0.994064
TAG	TG(50:5)	TG(18:3+18:2+14:0)		Glycerolipids	Triacylglycerols		0.681261	0.156767	0.383998	1.11082	0.134388	0.615845	0.797341	0.0621136	0.397721	0.805329	0.0580402	0.434333	0.849355	0.0466904	0.414994	-0.0305045	0.0557435	1.82459	38.4585	-0.705347	0.221805	0.478357	0.0653133	-0.0143812	0.999986	-0.0767894	0.979012
TAG	TG(51:1)	TG(16:0+17:0+18:1)		Glycerolipids	Triacylglycerols		1.50368	0.255618	0.626135	1.56355	0.159466	0.730763	1.33266	0.0931184	0.596248	1.23494	0.0762273	0.570433	1.20032	0.0582911	0.518103	0.918427	0.0893926	2.71564	65.6952	-0.0563315	0.999432	0.23052	0.567751	0.109864	0.922543	0.041031	0.996965
TAG	TG(51:2)	TG(16:0+17:1+18:1)		Glycerolipids	Triacylglycerols		1.54806	0.233321	0.571518	1.63384	0.149453	0.684881	1.40916	0.0889889	0.569807	1.32539	0.0755547	0.5654	1.30076	0.0530526	0.471541	0.883236	0.120398	2.20484	58.9272	-0.077806	0.997115	0.213439	0.541128	0.0884162	0.945029	0.027057	0.999012
TAG	TG(51:3)	TG(16:0+17:1+18:2) + TG(18:2+18:1+15:0)		Glycerolipids	Triacylglycerols		1.01453	0.151509	0.371121	1.33384	0.127712	0.585248	1.09904	0.0706443	0.452344	1.0784	0.06058	0.453339	1.10955	0.0422714	0.375716	0.0852504	0.204485	1.15045	38.0376	-0.394766	0.516006	0.279343	0.271595	0.0273502	0.999385	-0.0410804	0.994203
TAG	TG(51:4)	TG(18:2+18:2+15:0) + TG(17:1+18:2+16:1) + TG(17:1+18:3+16:0)		Glycerolipids	Triacylglycerols		0.809479	0.119603	0.292967	1.16594	0.124514	0.570594	0.972512	0.0607901	0.389247	0.955722	0.0487939	0.36514	1.03563	0.0379875	0.337641	-0.295568	0.143398	1.0253	29.2263	-0.526433	0.267736	0.26171	0.333591	0.0251248	0.999542	-0.115848	0.756765
TAG	TG(52:0)	TG(16:0+18:0+18:0)		Glycerolipids	Triacylglycerols		0.895211	0.247004	0.605034	1.0668	0.128717	0.589856	1.06092	0.108796	0.696637	1.0987	0.102136	0.764315	1.05994	0.0742088	0.659582	-0.710127	0.973165	0.238781	94.2646	-0.252986	0.98336	0.00797246	1	-0.0504864	0.998885	0.0518164	0.99767
TAG	TG(52:1)	TG(16:0+18:1+18:0)		Glycerolipids	Triacylglycerols		1.29785	0.226164	0.553987	1.34024	0.10736	0.491984	1.22403	0.0831526	0.532436	1.19102	0.0678326	0.507613	1.14405	0.0524157	0.465881	0.909037	0.555388	0.745147	48.8164	-0.0463703	0.999739	0.130852	0.906796	0.0394429	0.997616	0.0580465	0.982858
TAG	TG(52:2)	TG(16:0+18:1+18:1)		Glycerolipids	Triacylglycerols		0.810093	0.176061	0.43126	1.22674	0.0661461	0.30312	1.01562	0.0535798	0.343078	1.05175	0.0443241	0.331691	1.06595	0.0291637	0.259213	-0.357011	0.0290231	1.04577	18.7676	-0.598671	0.0312749	0.272477	0.0828563	-0.0504381	0.979125	-0.019347	0.998924
TAG	TG(52:3)	TG(16:0+18:1+18:2)		Glycerolipids	Triacylglycerols		0.849652	0.0643685	0.15767	1.08482	0.0589529	0.270156	0.952005	0.0378382	0.242283	0.978357	0.0303657	0.227236	0.998747	0.0202167	0.17969	-0.356944	0.0930618	0.379155	9.29051	-0.352516	0.13517	0.188418	0.154111	-0.0393929	0.976172	-0.0297579	0.98317
TAG	TG(52:4)	TG(16:0+18:2+18:2)		Glycerolipids	Triacylglycerols		0.796875	0.103453	0.253407	1.06679	0.0829109	0.379946	0.9459	0.0484862	0.310463	0.951559	0.03485	0.260793	0.989378	0.0289145	0.256998	-0.43391	0.239029	0.44782	15.9562	-0.420845	0.244517	0.173511	0.507552	-0.00860642	0.99998	-0.0562277	0.940935
TAG	TG(52:5)	TG(16:0+18:2+18:3)		Glycerolipids	Triacylglycerols		0.710448	0.114501	0.28047	1.35139	0.142333	0.652251	0.991175	0.0687502	0.440216	1.02197	0.0604924	0.452683	1.06544	0.0558777	0.496652	-0.263745	0.0219803	2.79248	47.164	-0.92764	0.0398439	0.44723	0.0503613	-0.0441391	0.998057	-0.0601046	0.98631
TAG	TG(53:0)	TG(17:0+18:0+18:0) + TG(20:0+17:0+16:0)		Glycerolipids	Triacylglycerols		0.872557	0.0890459	0.218117	0.898706	0.0528236	0.242068	0.889263	0.035642	0.22822	0.881961	0.0295699	0.221281	0.856412	0.0198185	0.176151	0.478295	0.885118	0.0501878	8.60656	-0.042599	0.998809	0.0152383	0.999817	0.0118965	0.99981	0.0424099	0.955952
TAG	TG(53:1)	TG(18:0+18:1+17:0)		Glycerolipids	Triacylglycerols		1.22399	0.276532	0.677363	1.25492	0.133615	0.612303	1.1867	0.0874343	0.559853	1.1544	0.0802082	0.600223	1.135	0.0609565	0.541793	0.895697	0.927862	0.287215	65.0406	-0.0359969	0.999958	0.0806397	0.991927	0.0398046	0.998753	0.0244545	0.999683
TAG	TG(53:2)	TG(18:1+18:1+17:0)		Glycerolipids	Triacylglycerols		1.60368	0.278107	0.681221	1.61489	0.160352	0.734823	1.43519	0.0870094	0.557132	1.39568	0.0791742	0.592486	1.34754	0.0535423	0.475895	0.943132	0.335287	1.44947	62.5077	-0.0100565	0.999999	0.170203	0.756046	0.0402652	0.997036	0.0506401	0.988177
TAG	TG(53:3)	TG(18:2+18:1+17:0) + TG(18:1+18:1+17:1)		Glycerolipids	Triacylglycerols		1.37468	0.231646	0.567414	1.55385	0.149596	0.685534	1.36867	0.0822153	0.526435	1.31928	0.0692764	0.518417	1.30595	0.0446815	0.397138	0.592336	0.35587	1.09679	49.1779	-0.176749	0.937094	0.183078	0.638188	0.0530259	0.988915	0.0146498	0.999876
TAG	TG(54:0)	TG(18:0/18:0/18:0)		Glycerolipids	Triacylglycerols	HMDB05393	0.72999	0.161111	0.394641	0.936718	0.138391	0.634188	0.921305	0.0909337	0.58226	0.978817	0.0890041	0.666046	0.965808	0.0621259	0.552187	-0.801976	0.892956	0.3941	70.5656	-0.359737	0.944769	0.0239351	0.99998	-0.0873606	0.990043	0.0193029	0.999945
TAG	TG(54:1)	TG(18:0+18:1+18:0)		Glycerolipids	Triacylglycerols		1.16585	0.278194	0.681434	1.28556	0.154385	0.707483	1.2574	0.109984	0.704241	1.25684	0.103405	0.773814	1.18849	0.0696772	0.619305	-0.0513525	0.960761	0.296738	95.0199	-0.141016	0.99584	0.031948	0.999881	0.000642691	1	0.0806826	0.979943
TAG	TG(54:2)	TG(18:0+18:1+18:1)		Glycerolipids	Triacylglycerols		1.64808	0.252412	0.618281	1.6456	0.119068	0.545636	1.52426	0.0858249	0.549548	1.50373	0.0684937	0.51256	1.43795	0.0479034	0.425775	0.962647	0.451287	0.905492	48.5355	0.00217709	1	0.110501	0.891552	0.0195653	0.999628	0.064529	0.941496
TAG	TG(54:3)	TG(20:2+20:1+14:0) + TG(20:2+18:1+16:0) + TG(20:1+18:2+16:0) + TG(18:2+18:1+18:0)		Glycerolipids	Triacylglycerols		1.12572	0.149077	0.365162	1.48092	0.08385	0.384249	1.27139	0.0654284	0.418946	1.31965	0.0514096	0.384714	1.3074	0.035988	0.319868	-0.251899	0.170286	0.876629	26.7612	-0.39565	0.229721	0.220093	0.214054	-0.0537582	0.968527	0.0134645	0.999701
TAG	TG(54:4)	TG(18:2+18:1+18:1) + TG(18:2+18:2+18:0)		Glycerolipids	Triacylglycerols		0.811606	0.189028	0.463022	1.34132	0.0792374	0.363112	1.18777	0.0593721	0.380167	1.19569	0.0453725	0.339537	1.21536	0.0376984	0.335071	-0.525065	0.0315497	1.34426	24.588	-0.724801	0.0118202	0.175399	0.484004	-0.00958428	0.999968	-0.023543	0.997726
TAG	TG(54:5)	TG(18:2+18:2+18:1)		Glycerolipids	Triacylglycerols		1.01921	0.144054	0.35286	1.33423	0.108181	0.495747	1.17057	0.0649902	0.41614	1.18858	0.0421507	0.315427	1.23161	0.0444006	0.394641	-0.386825	0.358065	0.668201	30.0848	-0.388556	0.408448	0.188793	0.521899	-0.0220226	0.99943	-0.051307	0.969731
TAG	TG(54:5)	TG(18:1+20:4+16:0)		Glycerolipids	Triacylglycerols		2.43501	0.417046	1.02155	2.35451	0.187153	0.857641	1.96536	0.122187	0.753211	1.7536	0.0755057	0.54969	1.72195	0.0662079	0.577187	0.96251	0.000306213	9.57427	81.618	0.0485013	0.998914	0.260634	0.192623	0.164472	0.55342	0.0262752	0.99884
TAG	TG(54:6)	TG(18:2+18:3+18:1)		Glycerolipids	Triacylglycerols		0.846767	0.249598	0.611388	1.42901	0.207049	0.948817	1.11783	0.102371	0.655497	1.15646	0.0810213	0.606308	1.29533	0.0909377	0.808272	-0.452903	0.269249	2.85491	108.237	-0.754977	0.435583	0.354313	0.519441	-0.049011	0.999074	-0.163602	0.819098
TAG	TG(54:6)	TG(20:4+18:2+16:0)		Glycerolipids	Triacylglycerols		1.10516	0.144112	0.353	1.76492	0.152734	0.699917	1.42882	0.0923489	0.591321	1.38414	0.0710331	0.531563	1.37208	0.056931	0.506014	-0.102883	0.0286084	3.34971	59.9198	-0.675353	0.0759375	0.304782	0.156805	0.045828	0.994821	0.0126292	0.999944
TAG	TG(54:7)	TG(18:2+18:3+18:2)		Glycerolipids	Triacylglycerols		0.63568	0.354681	0.868787	0.921006	0.20521	0.940392	0.584032	0.0684113	0.438046	0.64377	0.0675602	0.505574	0.795458	0.0738066	0.656007	-0.0480969	0.185591	2.42421	76.7613	-0.53491	0.859637	0.657163	0.261769	-0.140499	0.990197	-0.30524	0.63185
TAG	TG(54:7)	TG(20:5+18:2+16:0)		Glycerolipids	Triacylglycerols		1.41572	0.132318	0.324112	2.07026	0.197684	0.905903	1.62249	0.128039	0.819849	1.62604	0.118571	0.887305	1.53799	0.0970179	0.862314	0.127501	0.148895	5.0178	145.126	-0.548274	0.466444	0.3516	0.295134	-0.00315422	1	0.0803232	0.976626
TAG	TG(56:0)	TG(20:0+18:0+18:0) + TG(22:0+20:0+14:0)		Glycerolipids	Triacylglycerols		0.704375	0.142843	0.349893	0.901258	0.114452	0.524484	0.901094	0.0701203	0.448989	0.925141	0.0684507	0.512238	0.949505	0.054117	0.481003	-0.828185	0.812972	0.371131	46.6552	-0.355596	0.905365	0.000261709	1	-0.0379961	0.999249	-0.0375022	0.9985
TAG	TG(56:1)	TG(22:0+18:1+16:0) + TG(24:0+16:1+16:0)		Glycerolipids	Triacylglycerols		0.858749	0.181824	0.445375	1.17065	0.14056	0.644129	1.08771	0.0967997	0.619821	1.08798	0.0879038	0.657812	1.12792	0.0663814	0.590011	-0.594784	0.8485	0.524306	75.6092	-0.447001	0.811375	0.106011	0.987273	-0.00034842	1	-0.0520147	0.99598
TAG	TG(56:2)	TG(18:1+20:1+18:0)		Glycerolipids	Triacylglycerols		1.50951	0.216093	0.529317	1.70755	0.164279	0.752821	1.56933	0.113246	0.72513	1.55467	0.103714	0.776128	1.47363	0.0688207	0.611692	0.398049	0.728294	0.990347	96.0838	-0.177843	0.972725	0.121777	0.946975	0.0135443	0.999975	0.0772312	0.963423
TAG	TG(56:3)	TG(18:1+20:1+18:1)		Glycerolipids	Triacylglycerols		1.67551	0.2352	0.57612	1.86784	0.152655	0.699555	1.67518	0.101756	0.651557	1.67902	0.0903633	0.676217	1.58882	0.0547378	0.48652	0.55789	0.453995	1.33719	72.0407	-0.15677	0.958726	0.157049	0.757012	-0.0032994	1	0.0796632	0.912418
TAG	TG(56:5)	TG(22:5+18:0+16:0) + TG(22:4+18:1+16:0)		Glycerolipids	Triacylglycerols		1.50906	0.414503	1.01532	1.68948	0.135582	0.621317	1.5398	0.108795	0.696629	1.43695	0.0883089	0.660843	1.3828	0.0614656	0.546318	0.683475	0.326384	1.87711	79.5861	-0.162927	0.972623	0.133838	0.90406	0.0997354	0.933494	0.0554121	0.98832
TAG	TG(56:5)	TG(20:4+18:1+18:0)		Glycerolipids	Triacylglycerols		2.3529	0.327929	0.803259	2.36672	0.167898	0.769405	2.0688	0.107458	0.688068	2.12	0.0764344	0.571983	2.09246	0.0605279	0.537984	0.826037	0.330512	1.74505	74.5726	-0.0084461	0.999999	0.194097	0.37125	-0.0352723	0.994253	0.0188661	0.999034
TAG	TG(56:6)	TG(22:5+18:1+16:0) + TG(20:4+18:1+18:1)		Glycerolipids	Triacylglycerols		1.79836	0.23846	0.584106	2.1139	0.120663	0.552949	1.80836	0.092632	0.593134	1.82808	0.0702824	0.525945	1.75125	0.0552116	0.490731	0.415212	0.104248	2.19768	55.8911	-0.233225	0.701996	0.225229	0.206187	-0.0156519	0.99976	0.0619468	0.921742
TAG	TG(56:7)	TG(22:5+18:2+16:0) + TG(20:4+18:2+18:1)		Glycerolipids	Triacylglycerols		1.00483	0.0942727	0.23092	1.83226	0.161187	0.738652	1.50742	0.0982491	0.629101	1.56905	0.0749448	0.560836	1.51653	0.0588432	0.52301	-0.400818	0.0297545	3.63734	65.6451	-0.866673	0.018397	0.281546	0.223154	-0.0578147	0.985184	0.0491193	0.985036
TAG	TG(56:7)	TG(22:6+18:1+16:0)		Glycerolipids	Triacylglycerols		3.49504	0.432579	1.0596	3.54603	0.228276	1.04609	3.25397	0.147763	0.946143	3.27827	0.126352	0.945529	3.23059	0.100378	0.892176	0.851621	0.693298	1.9684	174.565	-0.0208962	0.999957	0.124005	0.774535	-0.010736	0.999943	0.0211401	0.998429
TAG	TG(56:8)	TG(20:5+18:2+18:1) + TG(20:4+18:2+18:2)		Glycerolipids	Triacylglycerols		0.704629	0.162369	0.39772	1.35898	0.16812	0.770422	1.19288	0.102311	0.655109	1.24145	0.0821507	0.614759	1.22577	0.064385	0.572266	-0.575906	0.257528	2.05712	76.1588	-0.947588	0.156002	0.18807	0.856016	-0.0575699	0.9955	0.0183406	0.999901
TAG	TG(56:8)	TG(22:6+18:2+16:0)		Glycerolipids	Triacylglycerols		2.05595	0.158183	0.387467	3.00228	0.245953	1.1271	2.63113	0.111915	0.716608	2.78363	0.101501	0.759565	2.73408	0.0884821	0.786446	-0.507783	0.113299	4.84168	126.673	-0.54625	0.0827861	0.190377	0.418468	-0.0812879	0.885915	0.0259148	0.996588
TAG	TG(58:1)	TG(24:0+18:1+16:0)		Glycerolipids	Triacylglycerols		0.786821	0.176343	0.43195	1.10064	0.134827	0.617855	1.05836	0.0922735	0.590839	1.03039	0.0848737	0.635137	1.10061	0.0691849	0.614929	-0.671689	0.779679	0.659512	74.2131	-0.484238	0.802545	0.0565106	0.999027	0.0386402	0.999454	-0.0951037	0.965249
TAG	TG(58:2)	TG(18:1+22:0+18:1)		Glycerolipids	Triacylglycerols		1.10677	0.194218	0.475735	1.39236	0.154682	0.708844	1.24709	0.106463	0.681698	1.20366	0.0915559	0.685142	1.23656	0.0733667	0.652097	-0.108967	0.827158	0.670239	88.7554	-0.33118	0.888348	0.158966	0.927763	0.0511449	0.997833	-0.0389101	0.998619
TAG	TG(58:3)	TG(22:1+18:1+18:1) + TG(22:1+18:2+18:0)		Glycerolipids	Triacylglycerols		1.64702	0.249373	0.610837	1.87006	0.164892	0.755631	1.6062	0.104085	0.66647	1.57764	0.0931629	0.697167	1.52879	0.0713342	0.634032	0.631222	0.359954	1.97283	89.1405	-0.183232	0.952148	0.219435	0.586107	0.0258813	0.999588	0.0453801	0.993638
TAG	TG(58:4)	TG(22:0+18:2+18:2)		Glycerolipids	Triacylglycerols		1.29619	0.144722	0.354495	1.91411	0.176881	0.810571	1.55863	0.103025	0.659681	1.48969	0.0873609	0.653749	1.47006	0.0556563	0.494684	0.0533085	0.0391731	3.83136	73.7699	-0.562395	0.188945	0.296398	0.195357	0.0652672	0.981897	0.0191393	0.999741
TAG	TG(58:6)	TG(22:5+18:0+18:1)		Glycerolipids	Triacylglycerols		1.71629	0.106782	0.261562	2.24643	0.136124	0.623801	1.95856	0.0974872	0.624223	1.86985	0.0564648	0.422544	1.87375	0.0500121	0.444517	0.0497956	0.0235821	2.85474	48.9431	-0.388342	0.148097	0.197842	0.200322	0.0668751	0.908219	-0.00301041	0.999999
TAG	TG(58:7)	TG(22:5+18:2+18:0) + TG(22:4+18:2+18:1) + TG(22:5+18:1+18:1)		Glycerolipids	Triacylglycerols		1.74602	0.170431	0.417469	2.28128	0.149636	0.685718	1.96711	0.0883937	0.565996	1.98782	0.0703015	0.526088	1.94776	0.0537537	0.477774	-0.0908638	0.0916722	2.30123	56.1168	-0.385769	0.194713	0.213764	0.184315	-0.0151114	0.999711	0.0293744	0.992779
TAG	TG(58:9)	TG(20:4+20:4+18:1) + TG(22:6+18:1+18:2)		Glycerolipids	Triacylglycerols		1.99836	0.204724	0.50147	2.51518	0.159112	0.729142	2.33282	0.100898	0.646065	2.35181	0.0803149	0.601022	2.31672	0.075018	0.666775	-0.398221	0.506194	1.39744	83.1317	-0.33185	0.422208	0.108589	0.832186	-0.0116986	0.999906	0.0216932	0.997979
ChoE	ChoE(14:0)			Sterols	Cholesteryl Ester	HMDB06725	0.527211	0.107625	0.263626	0.632154	0.0528357	0.236288	0.563279	0.0421184	0.26638	0.570711	0.0320435	0.237641	0.598146	0.0293627	0.254289	-0.323332	0.788619	0.107544	12.0103	-0.261895	0.896951	0.166425	0.85378	-0.0189093	0.999906	-0.0677387	0.972363
ChoE	ChoE(16:0)			Sterols	Cholesteryl Ester	HMDB00885	0.33891	0.0818103	0.200394	0.407798	0.0328193	0.150397	0.490803	0.0329307	0.210859	0.555512	0.0289247	0.216452	0.547054	0.0182658	0.16235	-0.957223	0.0020916	0.623229	7.06437	-0.266954	0.933905	-0.26729	0.475256	-0.178674	0.456958	0.0221357	0.999042
ChoE	ChoE(16:1)			Sterols	Cholesteryl Ester	HMDB00658	0.671823	0.0829915	0.203287	0.659868	0.066439	0.304462	0.565251	0.0479058	0.306747	0.576228	0.0352511	0.263795	0.525028	0.0273618	0.243197	0.939108	0.250774	0.390689	14.2649	0.0259025	0.99998	0.223286	0.683076	-0.0277472	0.999648	0.134245	0.810544
ChoE	ChoE(18:0)			Sterols	Cholesteryl Ester	HMDB10368	0.290838	0.0567823	0.139088	0.362684	0.0522386	0.239388	0.501355	0.0371269	0.237728	0.575454	0.0307744	0.230294	0.57381	0.0225919	0.200801	-0.957984	7.60105e-05	1.23198	9.56544	-0.318497	0.954913	-0.467118	0.133451	-0.198869	0.473616	0.00412764	0.999999
ChoE	ChoE(18:1)			Sterols	Cholesteryl Ester	HMDB00918	0.367714	0.0726682	0.178	0.453458	0.0362822	0.166266	0.529168	0.0279322	0.178853	0.644609	0.0296491	0.221874	0.61343	0.0179081	0.15917	-0.947069	9.12634e-06	1.03436	6.67453	-0.302384	0.851085	-0.222755	0.539944	-0.2847	0.0210765	0.0715256	0.867444
ChoE	ChoE(18:2)			Sterols	Cholesteryl Ester	HMDB00610	0.463747	0.0339224	0.0830926	0.549429	0.0405688	0.185909	0.566822	0.0230095	0.147333	0.642029	0.0240934	0.180299	0.62324	0.01468	0.130478	-0.926348	0.00680051	0.347371	4.70988	-0.244596	0.751329	-0.0449635	0.993433	-0.179742	0.127273	0.0428514	0.956862
ChoE	ChoE(18:3)			Sterols	Cholesteryl Ester	HMDB10370	0.403448	0.0881377	0.215892	0.417196	0.0413364	0.189427	0.430723	0.0398517	0.255175	0.482636	0.0337621	0.252652	0.454637	0.0216441	0.192377	-0.844554	0.696837	0.111249	9.95281	-0.0483437	0.99993	-0.0460339	0.999429	-0.164177	0.792351	0.0862215	0.952899
ChoE	ChoE(20:2)			Sterols	Cholesteryl Ester	HMDB06734	0.613457	0.065742	0.161034	0.669128	0.0553732	0.253752	0.705707	0.0449882	0.288065	0.728674	0.0402653	0.301318	0.710443	0.0253324	0.225159	-0.877193	0.810262	0.109905	13.6846	-0.12532	0.990921	-0.076786	0.985427	-0.0462056	0.993142	0.0365554	0.994724
ChoE	ChoE(20:3)			Sterols	Cholesteryl Ester	HMDB10373	0.334721	0.0986788	0.241713	0.44592	0.0464307	0.212772	0.545619	0.0598372	0.383145	0.515467	0.0370574	0.277312	0.562022	0.0284874	0.253201	-0.891646	0.218054	0.478439	16.2998	-0.413829	0.918706	-0.291109	0.694671	0.0820162	0.986172	-0.124749	0.88542
ChoE	ChoE(20:4)			Sterols	Cholesteryl Ester	HMDB06726	0.490548	0.0480842	0.117782	0.436304	0.039275	0.179981	0.578569	0.0391921	0.250952	0.640122	0.0339955	0.254399	0.624197	0.0282989	0.251526	-0.848522	0.0117004	0.786563	11.7305	0.169062	0.988979	-0.407156	0.192325	-0.145858	0.73368	0.036346	0.995786
ChoE	ChoE(20:5)			Sterols	Cholesteryl Ester	HMDB06731	0.47136	0.0828042	0.202828	0.646383	0.0632445	0.289823	0.714652	0.049931	0.319714	1.02896	0.0816266	0.610838	0.901096	0.0502968	0.447048	-0.900499	0.00048688	4.46276	42.0845	-0.45556	0.924195	-0.144852	0.981611	-0.525875	0.00946105	0.191435	0.507053
ChoE	ChoE(22:4)			Sterols	Cholesteryl Ester	HMDB06729	0.655998	0.186467	0.45675	0.498494	0.0542157	0.248448	0.575229	0.0479181	0.306825	0.637113	0.0463336	0.346729	0.561904	0.0245401	0.218118	0.124447	0.330305	0.383133	16.3663	0.396115	0.760867	-0.206559	0.857548	-0.147414	0.832956	0.181225	0.565331
ChoE	ChoE(22:5)			Sterols	Cholesteryl Ester	HMDB10375	0.435705	0.0554331	0.135783	0.502932	0.0429458	0.196802	0.529315	0.0325648	0.208517	0.683276	0.0391072	0.292651	0.62904	0.021623	0.19219	-0.901806	0.000833426	1.01437	10.1975	-0.20701	0.96832	-0.0737629	0.992623	-0.368343	0.00996937	0.119316	0.6488
ChoE	ChoE(22:6)			Sterols	Cholesteryl Ester	HMDB06733	1.25494	0.116638	0.285704	1.28854	0.0884822	0.405476	1.41238	0.0584081	0.373994	1.53204	0.059158	0.442698	1.50723	0.036828	0.327335	-0.945894	0.0452028	1.42476	28.4277	-0.038119	0.999697	-0.132394	0.740945	-0.117327	0.540082	0.023559	0.99577
BA	Cholic acid		CA (31% bile)	Bile acids	Primary bile acids	HMDB00619	0.382988	0.10564	0.258763	0.756764	0.125406	0.574681	0.931906	0.149492	0.957213	1.03904	0.128779	0.963696	0.936792	0.102018	0.906756	-0.848107	0.427937	3.09503	158.801	-0.982546	0.896009	-0.30034	0.949597	-0.157001	0.977599	0.149456	0.965802
BA	Deoxycholic acid		DCA	Bile acids	Secondary bile acids	HMDB00626	0.233144	0.155947	0.381991	0.220325	0.0649352	0.29757	0.420698	0.0753918	0.482743	0.543442	0.066606	0.489452	0.604354	0.0658018	0.581145	-0.961575	0.0151043	3.2787	50.5242	0.0815878	0.999998	-0.93315	0.585175	-0.369339	0.771767	-0.153267	0.961404
BA	Chenodeoxycholic acid		CDCA (45% bile)	Bile acids	Primary bile acids	HMDB00518	0.356155	0.13236	0.324214	0.616229	0.116826	0.535365	0.723215	0.122695	0.785634	0.85523	0.110346	0.825752	0.837909	0.086966	0.772971	-0.932134	0.401899	2.35404	115.053	-0.79096	0.947567	-0.230958	0.984945	-0.241888	0.916948	0.0295203	0.999935
BA	Lithocholic acid		LCA	Bile acids	Secondary bile acids	HMDB00761	0.534416	0.362326	0.887514	0.383143	0.0982607	0.450287	0.586868	0.0930825	0.588705	0.539683	0.0541492	0.405216	0.572672	0.0482802	0.426399	-0.452599	0.558751	0.682222	44.5408	0.480078	0.959422	-0.615151	0.508232	0.120922	0.989263	-0.0855961	0.99482
BA	Ursodeoxycholic acid		UDCA	Bile acids		HMDB00946	0.278953	0.103789	0.25423	0.424163	0.0990646	0.453971	0.622759	0.12693	0.812746	0.754599	0.107897	0.807423	0.885042	0.0890538	0.791527	-0.996959	0.0519139	5.58929	115.592	-0.604596	0.993996	-0.554057	0.868963	-0.277036	0.917965	-0.230035	0.865201
BA	Glycochenodeoxycholic acid		GCDCA	Bile acids	Glycine-conjugated bile acids	HMDB00637	1.51969	0.233045	0.570841	1.59697	0.223957	1.0263	1.11092	0.108444	0.694378	0.948326	0.0821708	0.61491	0.901649	0.0566816	0.503797	0.920889	0.000132197	10.0743	82.5751	-0.0715615	0.99901	0.523583	0.043508	0.228303	0.736852	0.0728162	0.993814
BA	Glycocholic acid		GCA	Bile acids	Glycine-conjugated bile acids	HMDB00138	1.91002	0.236182	0.578526	1.77897	0.168491	0.772124	1.38941	0.124385	0.796452	1.13516	0.110361	0.825863	1.03251	0.0857335	0.762016	0.981833	0.000282782	13.7226	121.775	0.102549	0.996346	0.35657	0.347425	0.291581	0.513704	0.136735	0.944458
BA	Taurocholic acid		TCA	Bile acids	Taurine-conjugated bile acids	HMDB00036	3.90916	0.294845	0.722219	3.68724	0.404054	1.85161	2.29765	0.249697	1.59884	1.51458	0.201798	1.51012	1.2727	0.136836	1.20073	0.96876	1.40932e-11	136.321	408.427	0.0843161	0.997358	0.682385	0.00382538	0.601238	0.067288	0.251022	0.87512
BA	Taurodeoxycholic acid		TDCA	Bile acids	Taurine-conjugated bile acids	HMDB00896	2.03349	0.532648	1.30472	0.86055	0.176355	0.808162	1.08318	0.125571	0.794182	0.743544	0.0853799	0.638925	0.838424	0.0772899	0.686968	0.747881	0.000708714	10.7534	105.435	1.24063	0.00583637	-0.331937	0.790882	0.542778	0.168571	-0.173261	0.946208
BA	Taurochenodeoxycholic acid		TCDCA	Bile acids	Taurine-conjugated bile acids	HMDB00951	3.63361	0.269427	0.659959	3.27139	0.282254	1.29345	2.21211	0.203563	1.30344	1.52858	0.153637	1.14971	1.28112	0.0989209	0.879228	0.98025	3.8099e-14	97.9622	236.594	0.151501	0.952685	0.564481	0.00351208	0.533234	0.0221568	0.25478	0.694072
BA	Taurolithocholic acid		TLCA	Bile acids	Taurine-conjugated bile acids	HMDB00722	1.36215	0.267605	0.655496	1.80209	0.198757	0.910821	1.28782	0.134795	0.86311	1.31271	0.120398	0.900976	1.05353	0.0860584	0.764904	0.642399	0.00884487	9.78864	138.821	-0.403784	0.787775	0.48474	0.152854	-0.0276142	0.999901	0.317318	0.392903
BA	Tauroursodeoxycholic acid		TUDCA	Bile acids	Taurine-conjugated bile acids	HMDB00874	1.78478	0.43483	1.06511	1.74674	0.343292	1.57316	1.50463	0.217261	1.39115	1.20909	0.165869	1.24125	1.3322	0.147526	1.31124	0.906035	0.477271	6.24287	351.427	0.0310861	0.999997	0.215256	0.96115	0.315482	0.817043	-0.13989	0.984291
PE	PE(16:0/18:1)			Glycerophospholipids	Diacylglycerophosphoethanolamine	HMDB08927	1.13385	0.134671	0.329876	1.4409	0.103274	0.473263	1.17399	0.0831899	0.532675	1.00981	0.0593644	0.440258	0.99043	0.034911	0.310295	0.628281	0.00021053	4.01623	34.3501	-0.345737	0.506558	0.29555	0.124582	0.21734	0.317767	0.0279498	0.998921
PE	PE(16:0/18:2)			Glycerophospholipids	Diacylglycerophosphoethanolamine	HMDB08928	1.12351	0.159381	0.390401	1.3138	0.0930108	0.426229	1.13047	0.0695407	0.445278	0.995977	0.0591382	0.44255	0.973188	0.0356358	0.316738	0.719823	0.00512054	2.38865	30.9233	-0.225734	0.836358	0.216822	0.41876	0.182737	0.463845	0.0333941	0.997419
PE	PE(16:0/20:4)			Glycerophospholipids	Diacylglycerophosphoethanolamine	HMDB08937	1.15577	0.132916	0.325578	1.34444	0.083912	0.384533	1.28922	0.0689024	0.441191	1.06819	0.0413077	0.309118	1.10836	0.0317993	0.282638	0.494457	0.00160434	2.08174	22.7597	-0.218157	0.750139	0.0605154	0.973858	0.271322	0.0149728	-0.0532516	0.960956
PE	PE(18:1/18:2)			Glycerophospholipids	Diacylglycerophosphoethanolamine	HMDB09060	1.09482	0.196299	0.480832	1.26719	0.0834685	0.382501	0.998727	0.0618605	0.396101	0.949042	0.051627	0.386341	0.896075	0.0352032	0.312893	0.774824	0.00143792	2.43183	26.2036	-0.210944	0.844244	0.343471	0.0504026	0.0736174	0.963712	0.0828528	0.919926
PE	PE(18:2/18:2)			Glycerophospholipids	Diacylglycerophosphoethanolamine	HMDB09093	0.404737	0.148831	0.364561	0.462702	0.0711694	0.326139	0.37542	0.0445535	0.285282	0.411422	0.0420154	0.314414	0.438228	0.0353755	0.314425	-0.0745343	0.815138	0.151521	19.1957	-0.1931	0.994455	0.301577	0.834215	-0.132114	0.980249	-0.0910601	0.987961
PE	PE(16:0/22:6)			Glycerophospholipids	Diacylglycerophosphoethanolamine	HMDB08946	1.22101	0.312157	0.764625	2.04565	0.162741	0.745774	1.88085	0.0796666	0.497518	1.61653	0.0916408	0.685777	1.6936	0.0647119	0.575172	-0.261904	0.00878011	5.35964	75.1229	-0.744481	0.0356382	0.121168	0.862516	0.218486	0.247684	-0.0671886	0.953433
PE	PE(18:0/20:4)			Glycerophospholipids	Diacylglycerophosphoethanolamine	HMDB09003	0.970684	0.0948727	0.23239	1.17641	0.0814042	0.373041	1.12926	0.0530538	0.33971	0.992814	0.04012	0.30023	1.03707	0.0296714	0.263726	0.0907728	0.0652103	0.820062	18.0519	-0.277317	0.581974	0.0590188	0.977609	0.185777	0.184568	-0.0629145	0.918129
PE	PE(20:4/18:2)			Glycerophospholipids	Diacylglycerophosphoethanolamine	HMDB09390	0.349006	0.0661113	0.161939	0.539114	0.0442097	0.197712	0.588312	0.0417382	0.267255	0.57552	0.0364481	0.272752	0.651784	0.0352154	0.307001	-0.885418	0.0644263	0.693043	14.8912	-0.627338	0.580509	-0.125992	0.966274	0.0317152	0.999431	-0.179527	0.522939
PE	PE(18:0/22:6)			Glycerophospholipids	Diacylglycerophosphoethanolamine	HMDB09012	1.95256	0.388737	0.952207	2.03552	0.146535	0.671507	1.91594	0.114689	0.734365	1.65795	0.0691997	0.503782	1.70783	0.0653132	0.576831	0.840946	0.0604499	3.50315	73.9415	-0.0600272	0.998439	0.0873409	0.951277	0.208652	0.265463	-0.0427579	0.991192
PE	PE(O-16:0/18:1)			Glycerophospholipids	1-ether, 2-acylglycerophosphoethanolamine		0.610892	0.0890819	0.218205	0.73243	0.0592437	0.271489	0.677597	0.0351085	0.224804	0.71131	0.0327504	0.245082	0.661021	0.0216726	0.19263	-0.265839	0.507655	0.166479	9.93153	-0.261774	0.767174	0.112263	0.891899	-0.0700496	0.948727	0.105781	0.700524
PE	PE(P-16:0/18:2)		Plasmalogen	Glycerophospholipids	1-ether, 2-acylglycerophosphoethanolamine		0.722954	0.13124	0.32147	0.927881	0.0735229	0.336924	0.911995	0.0497979	0.318862	0.949196	0.0389173	0.29123	0.912722	0.0299066	0.265816	-0.690344	0.502325	0.288414	17.0302	-0.360035	0.557562	0.0249138	0.999627	-0.0576808	0.972233	0.0565304	0.953585
PE	PE(P-16:0/20:4)		Plasmalogen	Glycerophospholipids	1-ether, 2-acylglycerophosphoethanolamine		0.796921	0.0581235	0.142373	0.974041	0.0680997	0.312072	1.03405	0.0625828	0.400726	1.0696	0.0445069	0.333059	1.05924	0.03415	0.303532	-0.872289	0.313953	0.52562	21.7597	-0.289545	0.777279	-0.0862524	0.961691	-0.0487652	0.985084	0.0140367	0.999769
PE	PE(P-18:0/18:1)		Plasmalogen	Glycerophospholipids	1-ether, 2-acylglycerophosphoethanolamine		0.862984	0.047743	0.116946	1.02928	0.0736039	0.337295	1.03056	0.0537917	0.344435	1.0762	0.0395692	0.296109	1.00327	0.0295894	0.262996	-0.637617	0.420497	0.342024	17.3066	-0.254224	0.742647	-0.00179895	1	-0.0625124	0.944011	0.101234	0.620623
PE	PE(P-16:0/22:6)		Plasmalogen	Glycerophospholipids	1-ether, 2-acylglycerophosphoethanolamine		1.10154	0.0327305	0.080173	1.33699	0.0910761	0.417363	1.36477	0.0491449	0.314681	1.44363	0.0553074	0.413883	1.43734	0.0343477	0.305289	-0.883159	0.129011	0.882059	24.1681	-0.279474	0.592333	-0.0296694	0.998308	-0.0810441	0.807326	0.00630355	0.999974
PE	PE(P-18:0/20:4)		Plasmalogen	Glycerophospholipids	1-ether, 2-acylglycerophosphoethanolamine		0.56472	0.0578222	0.141635	0.688135	0.0561704	0.257405	0.889392	0.0597723	0.38273	0.945164	0.0443387	0.3318	0.938794	0.0346785	0.308229	-0.933041	0.00196481	1.84649	20.7502	-0.285156	0.923108	-0.370128	0.143899	-0.0877458	0.918394	0.00975568	0.999963
PE	PE(P-18:1/20:4)		Plasmalogen	Glycerophospholipids	1-ether, 2-acylglycerophosphoethanolamine		0.83572	0.0626005	0.153339	0.996427	0.0630804	0.289071	1.09956	0.0546361	0.349842	1.14415	0.0464138	0.347329	1.11301	0.0342168	0.304125	-0.882519	0.121198	0.766495	20.5338	-0.253745	0.817656	-0.142096	0.755135	-0.0573414	0.961899	0.0398009	0.981412
LPE	PE(14:0/0:0)			Glycerophospholipids	1-Monoacylglycerophosphoethanolamine	HMDB11500	0.590292	0.0960501	0.235274	0.526536	0.0361716	0.165759	0.543374	0.021099	0.135099	0.573105	0.0186811	0.139797	0.557802	0.0175723	0.156186	0.117038	0.715618	0.04832	4.53397	0.164895	0.892755	-0.0454136	0.993762	-0.0768517	0.874377	0.0390449	0.978043
LPE	PE(16:0/0:0)			Glycerophospholipids	1-Monoacylglycerophosphoethanolamine	HMDB11503	0.605127	0.102329	0.250653	0.663545	0.037345	0.171136	0.647698	0.0263709	0.168856	0.650943	0.0244693	0.183112	0.626331	0.0165377	0.14699	-0.204307	0.822843	0.0427465	5.56981	-0.132955	0.94364	0.0348734	0.996683	-0.00721113	0.999982	0.0556068	0.917781
LPE	PE(16:1/0:0)			Glycerophospholipids	1-Monoacylglycerophosphoethanolamine	HMDB11504	0.306823	0.0439969	0.10777	0.464	0.0822425	0.376882	0.464697	0.051916	0.332425	0.531064	0.060415	0.452105	0.560946	0.0422695	0.375699	-0.926116	0.406814	0.599508	29.5707	-0.596719	0.904494	-0.00216578	1	-0.192593	0.919272	-0.0789783	0.99199
LPE	PE(18:0/0:0)			Glycerophospholipids	1-Monoacylglycerophosphoethanolamine	HMDB11130	0.636054	0.0805437	0.197291	0.820035	0.0988138	0.452822	0.636595	0.0374037	0.239501	0.689836	0.0379328	0.283863	0.642364	0.0200994	0.178647	0.236037	0.0679951	0.606499	13.5112	-0.366535	0.549787	0.365309	0.0711464	-0.115878	0.858895	0.102863	0.836292
LPE	PE(18:1/0:0)			Glycerophospholipids	1-Monoacylglycerophosphoethanolamine		0.650054	0.0786368	0.19262	0.680188	0.0313058	0.143461	0.629253	0.0293197	0.187738	0.686174	0.0249531	0.186732	0.647489	0.0197339	0.175399	-0.00566841	0.548986	0.0977789	6.3244	-0.0653742	0.996217	0.112294	0.825674	-0.124935	0.531622	0.0837192	0.728478
LPE	PE(18:1/0:0)			Glycerophospholipids	1-Monoacylglycerophosphoethanolamine		0.283788	0.0573189	0.140402	0.319914	0.0738578	0.338459	0.194459	0.0272469	0.174465	0.21531	0.022904	0.171398	0.197542	0.0133692	0.118828	0.775547	0.0557173	0.300082	6.32429	-0.172872	0.992396	0.718217	0.0713254	-0.14695	0.979582	0.124257	0.97938
LPE	PE(18:2/0:0)			Glycerophospholipids	1-Monoacylglycerophosphoethanolamine		0.598039	0.05278	0.129284	0.736184	0.0713804	0.327106	0.606308	0.044838	0.287103	0.69098	0.0366367	0.274164	0.665764	0.0252439	0.224372	-0.245461	0.339901	0.312189	13.5815	-0.299826	0.785364	0.280015	0.349187	-0.188593	0.516558	0.0536323	0.981695
LPE	PE(18:2/0:0)			Glycerophospholipids	1-Monoacylglycerophosphoethanolamine		0.386061	0.0654219	0.16025	0.304777	0.0257867	0.118169	0.303041	0.0238425	0.152666	0.315544	0.0186241	0.13937	0.338816	0.0166642	0.148115	0.382466	0.50026	0.070042	4.11945	0.341075	0.741304	0.008244	0.999999	-0.0583289	0.993345	-0.102662	0.887505
LPE		PE(18:3/0:0)		Glycerophospholipids	Monoacylglycerophosphoethanolamine		0.414509	0.0617614	0.151284	0.417103	0.0642197	0.294291	0.349788	0.0261381	0.167365	0.422205	0.0287383	0.215058	0.408998	0.0214627	0.190765	0.0313442	0.492044	0.14421	8.34929	-0.0089999	1	0.253923	0.738829	-0.271465	0.426662	0.045851	0.996056
LPE		PE(18:3/0:0)		Glycerophospholipids	Monoacylglycerophosphoethanolamine		0.394556	0.0572702	0.140283	0.44925	0.0552575	0.253221	0.485675	0.0566479	0.362724	0.487201	0.0506797	0.379252	0.465748	0.0300603	0.267182	-0.750815	0.951767	0.0705473	20.1224	-0.187289	0.995954	-0.112472	0.993096	-0.00452664	1	0.0649693	0.995301
LPE	PE(20:3/0:0)			Glycerophospholipids	1-Monoacylglycerophosphoethanolamine	HMDB11515	0.781338	0.0572671	0.140275	0.798744	0.069575	0.318833	0.752537	0.0413692	0.264892	0.737126	0.041668	0.311814	0.736146	0.024689	0.219441	0.863677	0.891058	0.0792653	14.0418	-0.031786	0.99991	0.0859704	0.967108	0.0298512	0.998615	0.00191918	1
LPE	PE(20:4/0:0)			Glycerophospholipids	1-Monoacylglycerophosphoethanolamine	HMDB11517	0.790372	0.0835065	0.204548	0.917491	0.0960228	0.440032	0.779768	0.0399823	0.256012	0.791096	0.0345296	0.258396	0.806315	0.0219318	0.194934	0.262336	0.347037	0.302511	13.3396	-0.215162	0.827694	0.234648	0.280928	-0.0208071	0.999545	-0.0274903	0.997247
LPE		LPE(20:5)		Glycerophospholipids	Monoacylglycerophosphoethanolamine		0.644888	0.111053	0.272023	0.843026	0.0685204	0.314	0.826903	0.0455407	0.291603	0.969792	0.0592392	0.443306	0.900769	0.04196	0.372949	-0.833092	0.153817	0.935376	27.4009	-0.386528	0.779263	0.0278588	0.999846	-0.229957	0.337671	0.106519	0.825624
LPE		PE(20:5/0:0)		Glycerophospholipids	Monoacylglycerophosphoethanolamine	HMDB11519	0.547825	0.0826278	0.202396	0.668755	0.0596618	0.273405	0.676493	0.0391937	0.250962	0.840546	0.0541964	0.405569	0.789021	0.0379603	0.337398	-0.904917	0.0377495	1.16053	22.1452	-0.287761	0.935824	-0.0165981	0.999987	-0.313252	0.123273	0.0912624	0.903284
LPE	PE(22:4/0:0)			Glycerophospholipids	1-Monoacylglycerophosphoethanolamine	HMDB11523	0.57215	0.0357702	0.0876188	0.668721	0.0779937	0.357412	0.623683	0.0540494	0.346085	0.559162	0.0318703	0.238495	0.559557	0.0241787	0.214905	0.441694	0.385311	0.297887	14.115	-0.225011	0.935766	0.100591	0.970308	0.157548	0.76526	-0.00101875	1
LPE		PE(22:5/0:0)		Glycerophospholipids	Monoacylglycerophosphoethanolamine		0.574722	0.0710352	0.174	0.831579	0.104475	0.478766	0.68459	0.0460213	0.29468	0.708723	0.0373512	0.279511	0.680248	0.0236276	0.210006	-0.152084	0.186866	0.502097	15.9461	-0.532991	0.291971	0.280614	0.304835	-0.0499816	0.993816	0.0591619	0.978665
LPE		PE(22:5/0:0)		Glycerophospholipids	Monoacylglycerophosphoethanolamine		0.61077	0.055213	0.135244	0.761513	0.0758598	0.347633	0.694949	0.0518669	0.33211	0.685144	0.0326705	0.244484	0.669507	0.0234623	0.208537	-0.120162	0.627974	0.178406	13.5998	-0.318237	0.726445	0.13196	0.87828	0.0204997	0.999753	0.0333095	0.997053
LPE		PE(22:5/0:0)		Glycerophospholipids	Monoacylglycerophosphoethanolamine		0.782146	0.0787206	0.192825	0.711356	0.0432084	0.198006	0.687575	0.0420595	0.269312	0.577927	0.0325339	0.243462	0.610386	0.0271808	0.241588	0.925601	0.0425023	0.594723	11.6837	0.136865	0.970149	0.049055	0.996194	0.250629	0.185476	-0.0788329	0.940319
LPE		PE(22:5/0:0)		Glycerophospholipids	Monoacylglycerophosphoethanolamine		0.876423	0.0758094	0.185694	0.993058	0.105202	0.482095	0.78186	0.0469952	0.300916	0.665693	0.0392808	0.293951	0.69512	0.0288076	0.256047	0.810613	0.000380784	1.99654	18.3088	-0.18025	0.92151	0.344967	0.0764377	0.232053	0.343266	-0.0624039	0.981345
LPE	PE(22:6/0:0)			Glycerophospholipids	1-Monoacylglycerophosphoethanolamine	HMDB11526	1.10545	0.179682	0.440128	1.11399	0.0653779	0.299599	1.1113	0.03849	0.246456	1.13197	0.0363298	0.271867	1.13885	0.0230478	0.204853	-0.93537	0.977591	0.0287839	12.5318	-0.011105	0.999993	0.00348029	0.999999	-0.0265869	0.994583	-0.00873834	0.999864
LPE	PE(0:0/16:0)			Glycerophospholipids	2-Monoacylglycerophosphoethanolamine	HMDB11473	0.617444	0.105765	0.25907	0.664762	0.0369162	0.169171	0.65461	0.0271141	0.173615	0.662935	0.0234299	0.175334	0.64357	0.0172935	0.153708	-0.411887	0.936742	0.0231096	5.64729	-0.106528	0.974138	0.0222012	0.999437	-0.0182308	0.999263	0.0427693	0.965275
LPE		PE(0:0/16:1)		Glycerophospholipids	2-Monoacylglycerophosphoethanolamine	HMDB11474	0.676375	0.105033	0.257277	0.742903	0.0707416	0.324179	0.727561	0.0627991	0.402111	0.696663	0.0491843	0.368062	0.642565	0.0268827	0.238938	0.449035	0.59187	0.294778	20.8045	-0.135351	0.991941	0.0301063	0.999782	0.062607	0.990437	0.116617	0.874578
LPE	PE(0:0/18:0)			Glycerophospholipids	2-Monoacylglycerophosphoethanolamine	HMDB11129	0.59185	0.0838733	0.205447	0.774534	0.0974382	0.446518	0.595739	0.036616	0.234457	0.652733	0.0384736	0.28791	0.602622	0.0197905	0.175901	0.205182	0.075343	0.582414	13.3699	-0.388097	0.551575	0.378647	0.0811332	-0.131813	0.82317	0.11524	0.804324
LPE	PE(0:0/18:1)			Glycerophospholipids	2-Monoacylglycerophosphoethanolamine	HMDB11476	0.779536	0.0913023	0.223644	0.901209	0.0831137	0.380875	0.722704	0.0525789	0.336669	0.789302	0.0415706	0.311086	0.723471	0.0279826	0.248714	0.486532	0.140147	0.631092	17.8328	-0.209246	0.905491	0.318458	0.177863	-0.127174	0.816837	0.125643	0.718534
LPE	PE(0:0/18:2)			Glycerophospholipids	2-Monoacylglycerophosphoethanolamine	HMDB11477	0.531279	0.0630077	0.154337	0.563859	0.0291685	0.133667	0.569105	0.0297405	0.190432	0.630044	0.023919	0.178993	0.625421	0.0199709	0.177505	-0.945547	0.197725	0.188766	6.14677	-0.0858651	0.994597	-0.0133607	0.999966	-0.146756	0.447017	0.0106248	0.999885
LPE		PE(0:0/20:3)		Glycerophospholipids	Monoacylglycerophosphoethanolamine	HMDB11485	0.892412	0.10106	0.247547	0.845266	0.0403742	0.185018	0.875177	0.0355363	0.227543	0.826349	0.0364587	0.272832	0.863356	0.0277421	0.246577	0.474058	0.859871	0.0785177	11.8985	0.0783056	0.993716	-0.0501698	0.991127	0.0828234	0.868764	-0.0632036	0.909602
LPE	PE(0:0/20:4)			Glycerophospholipids	2-Monoacylglycerophosphoethanolamine	HMDB11487	0.704522	0.0977828	0.239518	0.69962	0.030172	0.138266	0.735768	0.0241872	0.154873	0.728193	0.0201243	0.150596	0.757422	0.0158781	0.141128	-0.897663	0.516546	0.0729856	4.4295	0.0100726	0.999994	-0.0726804	0.896377	0.0149308	0.99918	-0.0567766	0.796539
LPE	PE(0:0/22:4)			Glycerophospholipids	2-Monoacylglycerophosphoethanolamine	HMDB11493	0.553341	0.0288129	0.0705768	0.583623	0.0450962	0.206657	0.591563	0.0435643	0.278948	0.526988	0.0255087	0.190889	0.548986	0.022497	0.198689	0.390123	0.629311	0.118782	9.03539	-0.0768686	0.998094	-0.0194945	0.999917	0.166762	0.585137	-0.0589981	0.976968
LPE	PE(0:0/22:6)			Glycerophospholipids	2-Monoacylglycerophosphoethanolamine	HMDB11496	1.17478	0.176307	0.431862	1.19194	0.0669134	0.306636	1.18651	0.0405748	0.259805	1.20147	0.0382884	0.286524	1.20931	0.0255177	0.226806	-0.930877	0.991217	0.0195964	14.0407	-0.0209152	0.999915	0.00658766	0.999992	-0.0180781	0.998767	-0.00938419	0.999818
LPE	PE(O-16:0/0:0)			Glycerophospholipids	1-Monoetherglycerophosphoethanolamine		0.261011	0.0117841	0.0288649	0.395388	0.0601659	0.275715	0.383298	0.0287242	0.183924	0.427254	0.0195604	0.146377	0.436805	0.0162851	0.144745	-0.860381	0.0869496	0.237277	5.69028	-0.599161	0.428725	0.0448051	0.998896	-0.156627	0.715062	-0.031898	0.997642
LPE	PE(P-16:1/0:0)		Plasmalogen	Glycerophospholipids	1-Monoetherglycerophosphoethanolamine		0.311527	0.0365656	0.089567	0.325694	0.0156062	0.0715166	0.378186	0.0236146	0.151207	0.405881	0.0121132	0.0906468	0.414458	0.0134973	0.119967	-0.971336	0.0078128	0.189579	2.63145	-0.0641629	0.998901	-0.215577	0.43828	-0.10196	0.769153	-0.0301686	0.993089
LPE	PE(P-18:0/0:0)		Plasmalogen	Glycerophospholipids	1-Monoetherglycerophosphoethanolamine		0.299578	0.0342342	0.0838562	0.364944	0.052568	0.240897	0.380487	0.0295536	0.189235	0.434944	0.0210861	0.157794	0.411014	0.0156099	0.138744	-0.897056	0.176251	0.177555	5.49912	-0.284744	0.91537	-0.0601731	0.996846	-0.192981	0.505708	0.0816418	0.923602
LPE	PE(P-18:1/0:0)		Plasmalogen	Glycerophospholipids	1-Monoetherglycerophosphoethanolamine		0.458944	0.0382168	0.0936115	0.514303	0.0589559	0.27017	0.481169	0.0412038	0.263833	0.519403	0.025315	0.18944	0.489356	0.0194293	0.172691	-0.420034	0.855111	0.0578827	8.58792	-0.1643	0.97869	0.0960734	0.976026	-0.11031	0.899169	0.085971	0.922359
LPE	PE(P-18:1/0:0)		Plasmalogen	Glycerophospholipids	1-Monoetherglycerophosphoethanolamine		0.126109	0.0237231	0.0581096	0.108497	0.0126334	0.0578933	0.138256	0.0170775	0.10935	0.139724	0.0133804	0.10013	0.147771	0.00961802	0.0854869	-0.771156	0.53682	0.0266649	1.68366	0.217017	0.993881	-0.349693	0.749868	-0.0152372	0.999992	-0.080781	0.987331
LPE	PE(P-18:2/0:0)		Plasmalogen	Glycerophospholipids	1-Monoetherglycerophosphoethanolamine		0.276275	0.0415181	0.101698	0.344737	0.0228844	0.10487	0.410817	0.0281454	0.180218	0.441687	0.01965	0.147047	0.446279	0.0186042	0.165357	-0.951893	0.0120774	0.326155	4.89283	-0.319392	0.880598	-0.252999	0.520677	-0.104531	0.874554	-0.0149197	0.999824
LPE	PE(P-20:0/0:0)		Plasmalogen	Glycerophospholipids	1-Monoetherglycerophosphoethanolamine		0.299366	0.0268589	0.0657906	0.31888	0.0193387	0.0886211	0.384262	0.0189056	0.121055	0.445176	0.0157695	0.118008	0.427652	0.0135661	0.120578	-0.938227	3.5155e-05	0.368511	2.66486	-0.091105	0.996252	-0.269078	0.224088	-0.212284	0.0830546	0.0579385	0.90942
LPE	PE(P-20:1/0:0)		Plasmalogen	Glycerophospholipids	1-Monoetherglycerophosphoethanolamine		0.381052	0.0614904	0.15062	0.416625	0.0270434	0.123929	0.465794	0.0308492	0.197532	0.515109	0.0254878	0.190733	0.497152	0.0226782	0.201568	-0.937296	0.15991	0.240364	7.15131	-0.128764	0.994337	-0.160942	0.870876	-0.145184	0.714483	0.0511897	0.982932
LPE	PE(P-20:2/0:0)		Plasmalogen	Glycerophospholipids	1-Monoetherglycerophosphoethanolamine		0.36886	0.0460238	0.112735	0.467998	0.055198	0.252949	0.430236	0.0354213	0.226807	0.43739	0.021883	0.163757	0.432553	0.0175965	0.156401	-0.424012	0.829214	0.0508284	6.78374	-0.343429	0.775711	0.121375	0.941568	-0.0237938	0.999719	0.0160439	0.999887
PC	PC(14:0/18:2)			Glycerophospholipids	Diacylglycerophosphocholine	HMDB07874	0.600205	0.0754895	0.184911	0.801299	0.0852727	0.390768	0.701898	0.0499628	0.319918	0.730558	0.057464	0.430021	0.677605	0.027228	0.242008	-0.180731	0.527907	0.355498	22.0576	-0.416886	0.690579	0.19108	0.801239	-0.0577388	0.993581	0.108555	0.893499
PC	PC(16:0/16:0)			Glycerophospholipids	Diacylglycerophosphocholine	HMDB00564	1.29176	0.124673	0.305384	1.39188	0.0648921	0.297373	1.16631	0.0374187	0.239596	1.11005	0.0372325	0.278623	1.02612	0.0220099	0.195628	0.883715	8.791e-08	2.51674	11.7859	-0.107691	0.90165	0.255085	0.00619786	0.0713235	0.794862	0.113417	0.284979
PC	PC(32:1)	PC(16:0/16:1) + PC(14:1/18:0) + PC(14:0/18:1)		Glycerophospholipids	Diacylglycerophosphocholine		1.81145	0.349386	0.855818	1.43586	0.16803	0.770009	1.22832	0.116386	0.745233	1.05507	0.0848457	0.634927	0.941306	0.0459124	0.408078	0.974582	0.000296644	8.17193	72.8968	0.335223	0.668352	0.225232	0.707076	0.219341	0.635369	0.164609	0.820027
PC	PC(15:0/18:2)			Glycerophospholipids	Diacylglycerophosphocholine	HMDB07940	0.660549	0.0763351	0.186982	0.824216	0.0802908	0.367939	0.710843	0.0433943	0.277859	0.736467	0.0449596	0.336447	0.727587	0.023534	0.209175	-0.123391	0.575481	0.228775	15.6093	-0.319358	0.716421	0.213493	0.560634	-0.0510904	0.991896	0.0175001	0.999758
PC	PC(16:0/17:0)			Glycerophospholipids	Diacylglycerophosphocholine		1.23058	0.191813	0.469844	1.06813	0.098148	0.44977	0.949228	0.0491108	0.314462	0.833596	0.0480895	0.359869	0.853935	0.036246	0.322162	0.947996	0.00753772	1.76309	24.3234	0.204254	0.854547	0.170259	0.71343	0.187406	0.495915	-0.0347771	0.997355
PC	PC(33:1)	PC(15:0/18:1) + PC(16:0/17:1)		Glycerophospholipids	Diacylglycerophosphocholine		1.04038	0.110608	0.270934	1.11774	0.105331	0.482688	0.92604	0.0473064	0.302909	0.931614	0.0602636	0.450972	0.878669	0.0289813	0.257591	0.825143	0.0934968	1.02112	25.0581	-0.103484	0.989954	0.271443	0.265898	-0.00865807	0.999992	0.0844127	0.913799
PC	PC(14:0/20:4)			Glycerophospholipids	Diacylglycerophosphocholine	HMDB07883	0.416152	0.034313	0.0840494	0.546422	0.0469276	0.215049	0.554918	0.044526	0.285106	0.574395	0.0371938	0.278333	0.570708	0.0266056	0.236476	-0.806979	0.680441	0.149317	12.8343	-0.392906	0.80359	-0.0222593	0.999946	-0.0497687	0.995887	0.0092914	0.999989
PC	PC(16:0/18:0)			Glycerophospholipids	Diacylglycerophosphocholine	HMDB07970	0.707788	0.0468003	0.114637	0.774443	0.0476478	0.218349	0.729659	0.0205974	0.131888	0.789407	0.0215941	0.161595	0.742114	0.0139149	0.123679	-0.398643	0.219727	0.127054	4.34435	-0.129842	0.867461	0.0859369	0.79227	-0.113546	0.28835	0.0891286	0.360588
PC	PC(16:0/18:1)			Glycerophospholipids	Diacylglycerophosphocholine	HMDB07972	0.930839	0.0662368	0.162246	1.00519	0.0533611	0.244531	0.869451	0.0226691	0.145153	0.937333	0.0295839	0.221386	0.877984	0.0168962	0.150177	0.502949	0.024968	0.381685	6.62509	-0.110862	0.904699	0.209287	0.0483989	-0.108457	0.37332	0.0943677	0.343958
PC	PC(16:0/18:2)			Glycerophospholipids	Diacylglycerophosphocholine	HMDB07973	0.825425	0.138342	0.338868	0.91956	0.052487	0.240526	0.801874	0.031239	0.200028	0.796162	0.0249488	0.1867	0.797073	0.0175047	0.155585	0.541978	0.105184	0.279788	7.13691	-0.155807	0.821153	0.197568	0.146026	0.0103134	0.999896	-0.00164968	1
PC	PC(15:0/20:3)			Glycerophospholipids	Diacylglycerophosphocholine	HMDB07947	0.508575	0.0845942	0.207213	0.641957	0.0694159	0.318104	0.66448	0.0438015	0.280467	0.673382	0.0413116	0.309148	0.665621	0.0309481	0.275072	-0.788049	0.756307	0.157722	16.5433	-0.336016	0.85655	-0.04975	0.998437	-0.0191995	0.999886	0.0167247	0.999874
PC	PC(15:0/20:4)			Glycerophospholipids	Diacylglycerophosphocholine	HMDB07949	0.610164	0.0606127	0.14847	0.730675	0.0531932	0.243762	0.722013	0.0396861	0.254115	0.71344	0.0378937	0.28357	0.739293	0.0246009	0.218658	-0.721097	0.789735	0.103571	12.0335	-0.260032	0.828661	0.0172036	0.999933	0.0172336	0.999815	-0.0513547	0.9749
PC	PC(16:0/19:1)			Glycerophospholipids	Diacylglycerophosphocholine		0.795431	0.0565439	0.126436	0.994443	0.0930394	0.394733	0.784966	0.0356927	0.205039	0.909852	0.0498054	0.322776	0.807702	0.0250814	0.192654	0.104399	0.0259113	0.785763	10.4824	-0.322151	0.564673	0.341257	0.0553049	-0.213001	0.250121	0.171808	0.307716
PC	PC(17:0/18:1)			Glycerophospholipids	Diacylglycerophosphocholine		1.148			1.00303	0.129857	0.22492	0.984279	0.122796	0.347319	0.915807	0.12866	0.4814	0.967917	0.0978434	0.437569					0.194765		0.0272247		0.104023		-0.0798397
PC	PC(17:0/18:2)			Glycerophospholipids	Diacylglycerophosphocholine		0.712038	0.0649726	0.15915	0.885848	0.0686822	0.314741	0.842974	0.0313112	0.20049	0.888141	0.0340823	0.255048	0.852769	0.0229399	0.2026	-0.620695	0.42558	0.205692	10.4541	-0.315105	0.480119	0.0715702	0.957698	-0.0752998	0.875188	0.0586334	0.905188
PC	PC(17:1/18:1)			Glycerophospholipids	Diacylglycerophosphocholine		0.864361	0.173239	0.424347	0.773239	0.0986243	0.451954	0.78864	0.0470123	0.301025	0.782195	0.0527401	0.394671	0.803551	0.0334331	0.29716	0.489915	0.97791	0.0548474	24.065	0.16072	0.979977	-0.0284531	0.999834	0.0118391	0.999985	-0.0388616	0.996735
PC	PC(17:1/18:2)			Glycerophospholipids	Diacylglycerophosphocholine		0.757953	0.0852401	0.208795	0.88222	0.0841047	0.385416	0.786643	0.0368889	0.236204	0.866973	0.0516331	0.386387	0.792263	0.0236162	0.209906	-0.155569	0.42522	0.334356	17.0685	-0.21903	0.891148	0.16543	0.743799	-0.140278	0.672159	0.130007	0.591834
PC	PC(16:0/20:4)			Glycerophospholipids	Diacylglycerophosphocholine	HMDB07982	0.689801	0.0474367	0.116196	0.779453	0.0335548	0.153767	0.750581	0.0255186	0.163399	0.756832	0.0218898	0.163809	0.760819	0.015713	0.13966	-0.555318	0.7832	0.0404779	4.60559	-0.176283	0.709992	0.0544544	0.955064	-0.0119645	0.999645	-0.00758086	0.999886
PC	PC(16:0/20:5)			Glycerophospholipids	Diacylglycerophosphocholine	HMDB07984	0.546227	0.0614149	0.150435	0.816444	0.0782783	0.358716	0.807332	0.0468742	0.300141	1.02238	0.0690773	0.516927	0.939812	0.0509375	0.452742	-0.870243	0.0220878	2.18695	36.9749	-0.579854	0.659749	0.0161911	0.999991	-0.340693	0.11397	0.121484	0.809622
PC	PC(18:0/18:1)			Glycerophospholipids	Diacylglycerophosphocholine	HMDB08038	1.01821	0.0712648	0.174562	1.08167	0.0646344	0.296192	0.987566	0.0331009	0.211949	0.995019	0.0321386	0.240503	0.922189	0.0207509	0.184438	0.766182	0.0378928	0.499412	9.5385	-0.0872247	0.970991	0.131317	0.500563	-0.0108473	0.999832	0.109662	0.320989
PC	PC(18:0/18:2)			Glycerophospholipids	Diacylglycerophosphocholine	HMDB08039	0.809057	0.0617287	0.151204	0.916716	0.0484186	0.221882	0.8507	0.0198589	0.127159	0.870936	0.0216713	0.162174	0.836105	0.0137507	0.122219	-0.0325311	0.192118	0.135541	4.35736	-0.180233	0.519872	0.107824	0.462192	-0.0339159	0.963871	0.0588818	0.664007
PC	PC(18:2/18:2)			Glycerophospholipids	Diacylglycerophosphocholine	HMDB08138	0.482171	0.0785622	0.192437	0.664228	0.0633184	0.290162	0.650156	0.0323722	0.207283	0.784575	0.0283874	0.212432	0.742342	0.0259339	0.230506	-0.872458	0.00252364	0.87762	10.2141	-0.462135	0.417027	0.0308938	0.999366	-0.271125	0.0354195	0.0798267	0.824486
PC	PC(18:3/18:3)			Glycerophospholipids	Diacylglycerophosphocholine	HMDB08206	0.847335	0.0581614	0.142466	1.06044	0.0948175	0.434508	1.03555	0.0570466	0.365276	1.11271	0.0606329	0.453735	1.09483	0.0438123	0.389412	-0.812489	0.560272	0.48922	32.3657	-0.323665	0.785791	0.0342747	0.999381	-0.103687	0.885546	0.0233726	0.999088
PC	PC(15:0/22:6)			Glycerophospholipids	Diacylglycerophosphocholine	HMDB07958	1.09781	0.0716757	0.175569	1.25536	0.0998007	0.457344	1.29334	0.0558122	0.357373	1.33815	0.0613664	0.459224	1.35923	0.0379749	0.337528	-0.923494	0.456866	0.552579	29.9309	-0.193477	0.905648	-0.043001	0.996226	-0.0491368	0.980488	-0.0225495	0.997971
PC	PC(17:0/20:3)			Glycerophospholipids	Diacylglycerophosphocholine		0.617484	0.0594103	0.145525	0.674037	0.0485148	0.222323	0.7481	0.0397787	0.254708	0.69081	0.0292764	0.219085	0.757524	0.0235968	0.209733	-0.818271	0.205182	0.294744	9.76043	-0.126425	0.981806	-0.150405	0.726092	0.114942	0.71874	-0.133002	0.424003
PC	PC(17:0/20:4)			Glycerophospholipids	Diacylglycerophosphocholine		0.662156	0.108481	0.265724	0.553173	0.0367901	0.168593	0.638788	0.038436	0.24611	0.581954	0.02826	0.211478	0.686973	0.0265932	0.236365	-0.222481	0.0428378	0.516243	10.1618	0.25944	0.836821	-0.207606	0.623046	0.134431	0.739445	-0.239347	0.0648059
PC	PC(17:0/20:4)			Glycerophospholipids	Diacylglycerophosphocholine		0.773865	0.0920422	0.225456	0.650827	0.0771451	0.345003	0.857849	0.04411	0.275467	0.836176	0.0378134	0.277871	0.878605	0.0285566	0.243987	-0.679448	0.0225801	0.860016	13.7776	0.249807	0.866695	-0.398449	0.047584	0.0369163	0.995543	-0.0714079	0.907234
PC	PC(19:1/18:2)			Glycerophospholipids	Diacylglycerophosphocholine		0.983443	0.155416	0.380691	0.899403	0.0897312	0.4112	0.875975	0.0508622	0.321681	0.826146	0.0543259	0.402892	0.829109	0.0306948	0.269346	0.938993	0.705987	0.249976	22.421	0.128874	0.983723	0.0380777	0.999051	0.0844933	0.955084	-0.00516534	0.999999
PC	PC(37:2)	PC(19:0/18:2), also 20:2, 19:2, 18:0, 18:1, 17:0, 17:1		Glycerophospholipids	Diacylglycerophosphocholine		1.13711	0.200535	0.491209	1.25729	0.119924	0.549561	1.01187	0.0755303	0.48363	1.06576	0.0624009	0.466966	1.01493	0.0492774	0.435206	0.670535	0.286184	1.10674	43.18	-0.144942	0.981274	0.313287	0.29291	-0.0748489	0.980586	0.0704948	0.971792
PC	PC(37:2)	PC(19:0/18:2), also 20:2, 19:2, 18:0, 18:1, 17:0, 17:1		Glycerophospholipids	Diacylglycerophosphocholine		0.737412	0.0406331	0.0995304	0.940553	0.0662464	0.303579	0.96518	0.0375301	0.24031	0.978855	0.0339525	0.254077	0.928481	0.0234628	0.208542	-0.674563	0.174499	0.361383	11.1454	-0.351039	0.348249	-0.0372881	0.995227	-0.0202983	0.998636	0.076224	0.742422
PC	PC(16:0/22:6)			Glycerophospholipids	Diacylglycerophosphocholine	HMDB07991	1.24328	0.0823598	0.201739	1.33018	0.0839611	0.384758	1.33061	0.0427454	0.273704	1.36464	0.0435206	0.325679	1.36129	0.0266089	0.236505	-0.872093	0.847313	0.113997	16.3574	-0.0974694	0.965894	-0.000467468	1	-0.036439	0.978428	0.00354661	0.999995
PC	PC(18:0/20:3)			Glycerophospholipids	Diacylglycerophosphocholine	HMDB08046	0.832628	0.0322928	0.079101	0.897949	0.050465	0.23126	0.880076	0.0425424	0.272404	0.834515	0.0333194	0.249339	0.836245	0.0260548	0.23158	0.290724	0.743538	0.11539	11.6715	-0.10896	0.977719	0.0290051	0.998749	0.076689	0.891668	-0.00298611	0.999999
PC	PC(18:0/20:4)			Glycerophospholipids	Diacylglycerophosphocholine	HMDB08048	0.50699	0.0955118	0.233955	0.727712	0.0413409	0.189448	0.726097	0.0329099	0.210726	0.708465	0.0259316	0.194054	0.730855	0.0176601	0.156967	-0.697572	0.0796178	0.289663	6.76065	-0.521411	0.077929	0.00320462	1	0.0354665	0.990398	-0.0448899	0.957679
PC	PC(18:2/20:4)			Glycerophospholipids	Diacylglycerophosphocholine	HMDB08147	0.396677	0.0450238	0.110285	0.508745	0.0449927	0.206182	0.573726	0.0349114	0.223542	0.659342	0.0324636	0.242935	0.653982	0.0230472	0.204848	-0.958349	0.00226689	0.822547	9.42894	-0.358978	0.80146	-0.173418	0.801319	-0.200665	0.316065	0.0117753	0.999911
PC	PC(20:0/18:2)			Glycerophospholipids	Diacylglycerophosphocholine	HMDB08270	1.02309	0.0900912	0.220677	1.10376	0.0672759	0.308297	1.06231	0.039661	0.253954	1.02048	0.0328617	0.245914	0.956923	0.0230089	0.204508	0.624803	0.0604867	0.524845	11.3124	-0.109503	0.949512	0.0552307	0.967157	0.0579541	0.914001	0.0927719	0.54935
PC	PC(18:0/22:4)			Glycerophospholipids	Diacylglycerophosphocholine	HMDB08054	0.646995	0.0534912	0.131026	0.731886	0.0365195	0.167353	0.787747	0.042437	0.271729	0.696444	0.0311116	0.232818	0.684139	0.0257439	0.228817	-0.115331	0.17695	0.343759	10.6645	-0.177863	0.933234	-0.106115	0.897752	0.177726	0.313288	0.0257188	0.998141
PC	PC(18:0/22:5)			Glycerophospholipids	Diacylglycerophosphocholine	HMDB08056	0.400441	0.0448072	0.0896144	0.689558	0.133247	0.565318	0.748679	0.13388	0.803282	0.66916	0.042135	0.288863	0.695085	0.029054	0.248237	-0.654552	0.682704	0.480994	36.3163	-0.784081	0.784188	-0.118676	0.991677	0.161995	0.935074	-0.0548376	0.998161
PC	PC(18:0/22:6)			Glycerophospholipids	Diacylglycerophosphocholine	HMDB08057	1.46555	0.0939445	0.230116	1.5239	0.0963499	0.441531	1.51139	0.0577462	0.369756	1.4559	0.0483844	0.362075	1.43835	0.0355432	0.315915	0.525144	0.777352	0.220449	24.6275	-0.0563215	0.996486	0.011885	0.999931	0.0539642	0.940164	0.0174977	0.99855
PC	PC(18:1/22:6)			Glycerophospholipids	Diacylglycerophosphocholine	HMDB08123	1.33192	0.0714496	0.175015	1.46933	0.0921975	0.422502	1.4468	0.0760853	0.487183	1.47669	0.0713165	0.533684	1.39416	0.0530142	0.471201	-0.343674	0.846675	0.322839	46.2006	-0.141649	0.972663	0.0222904	0.999794	-0.0295058	0.998198	0.0829711	0.864873
PC	PC(20:0/20:4)			Glycerophospholipids	Diacylglycerophosphocholine	HMDB08279	0.802175	0.0517827	0.126841	0.832604	0.0848853	0.388993	0.816648	0.0500036	0.320179	0.85985	0.051469	0.378218	0.86199	0.0380664	0.338342	-0.88323	0.954952	0.080828	23.718	-0.0537136	0.999713	0.0279154	0.999807	-0.0743703	0.97502	-0.00358672	1
PC	PC(20:3/20:4)			Glycerophospholipids	Diacylglycerophosphocholine	HMDB08378	0.518488	0.0601476	0.147331	0.574455	0.0361076	0.165466	0.671746	0.0462507	0.296149	0.777173	0.0474699	0.355232	0.780491	0.0360082	0.320048	-0.974357	0.0138013	1.24123	19.0943	-0.147884	0.995106	-0.225721	0.769872	-0.210321	0.466358	-0.00614631	0.999997
PC	PC(40:5)			Glycerophospholipids	Diacylglycerophosphocholine		0.814279	0.133469	0.326931	0.962204	0.0652972	0.299229	0.908019	0.0613336	0.392726	0.759074	0.0383106	0.28669	0.789899	0.0335532	0.298227	0.467289	0.0419343	1.01902	19.9523	-0.24082	0.852092	0.0836207	0.969002	0.258482	0.154827	-0.0574285	0.981103
PC	PC(40:8)	PC(20:4/20:4) + PC(18:2/22:6) + PC(18:0/22:8)		Glycerophospholipids	Diacylglycerophosphocholine		0.728529	0.0240915	0.0590119	0.903452	0.0551203	0.252593	0.889599	0.0323373	0.20706	0.994014	0.0365138	0.273244	0.963793	0.026201	0.23288	-0.86224	0.0349845	0.605456	11.345	-0.310462	0.512862	0.0222935	0.999516	-0.160111	0.21477	0.044543	0.951054
PC	PC(22:4/20:4)			Glycerophospholipids	Diacylglycerophosphocholine	HMDB08640	0.714737	0.144125	0.353032	1.00193	0.0826352	0.378682	1.01612	0.0586832	0.375756	0.915173	0.0451855	0.335105	0.962775	0.0368055	0.325057	-0.528798	0.257711	0.636651	23.3388	-0.487303	0.377716	-0.0202822	0.999875	0.150953	0.616947	-0.0731545	0.93516
PC	PC(37:5)	PC(17:1/20:4) + PC(15:0/22:5)		Glycerophospholipids	Diacylglycerophosphocholine		0.564413	0.0818378	0.200461	0.679175	0.0564768	0.258809	0.67024	0.0364761	0.233561	0.718715	0.0431338	0.322784	0.693109	0.0277362	0.246525	-0.792975	0.693357	0.160022	14.1934	-0.267033	0.88658	0.019106	0.999946	-0.100742	0.903681	0.0523384	0.982142
PC	PC(38:5)	PC(18:1/20:4) + PC(16:0/22:5)		Glycerophospholipids	Diacylglycerophosphocholine		0.672831	0.0574181	0.140645	0.750666	0.0297468	0.136317	0.754892	0.0230946	0.147878	0.806032	0.0244273	0.182798	0.782664	0.0166604	0.148081	-0.864233	0.200175	0.149444	4.89346	-0.157927	0.821935	-0.0080997	0.999977	-0.0945671	0.510275	0.0424441	0.914155
PC	PC(38:5)	PC(18:0/20:5) + PC(16:0/22:5)		Glycerophospholipids	Diacylglycerophosphocholine		0.689648	0.0705314	0.172766	0.856793	0.0428362	0.1963	0.855308	0.0414998	0.265728	0.907852	0.0513671	0.384396	0.880694	0.0352221	0.313061	-0.799351	0.565341	0.291988	19.5157	-0.313086	0.779532	0.00250241	1	-0.0860117	0.92602	0.0438161	0.987741
PC	PC(O-16:0/14:0)			Glycerophospholipids	1-ether, 2-acylglycerophosphocholine		0.961522	0.125898	0.308387	1.15565	0.0641658	0.294045	0.9767	0.0396191	0.253686	0.969117	0.0432481	0.323639	0.951449	0.0254259	0.22599	0.380401	0.0472325	0.719776	14.5234	-0.265309	0.532348	0.242714	0.103594	0.0112456	0.999922	0.0265432	0.995834
PC	PC(O-16:0/16:0)			Glycerophospholipids	1-ether, 2-acylglycerophosphocholine		1.07872	0.140838	0.344982	1.18474	0.0672675	0.308258	1.09079	0.0384447	0.246166	1.03662	0.0389133	0.2912	0.986393	0.0231838	0.206063	0.715552	0.0200742	0.778122	12.8953	-0.135246	0.897587	0.119199	0.646356	0.0734912	0.839905	0.071648	0.792319
PC	PC(O-16:0/18:2)			Glycerophospholipids	1-ether, 2-acylglycerophosphocholine	HMDB11151	0.573567	0.065968	0.161588	0.805862	0.0625378	0.286584	0.841908	0.0405538	0.259671	0.866251	0.0383929	0.287306	0.852363	0.026526	0.235768	-0.801341	0.119295	0.500991	13.346	-0.490572	0.303442	-0.0631296	0.985543	-0.0411216	0.991018	0.0233159	0.998076
PC	PC(O-16:0/20:3)			Glycerophospholipids	1-ether, 2-acylglycerophosphocholine		0.828199	0.124608	0.305226	0.601453	0.0535169	0.220656	0.780023	0.0502345	0.321658	0.69652	0.0336434	0.233088	0.788961	0.0303913	0.259663	-0.0289453	0.0481425	0.695246	12.7915	0.461526	0.381873	-0.375066	0.14266	0.163352	0.581356	-0.179789	0.33947
PC	PC(O-16:0/20:4)			Glycerophospholipids	1-ether, 2-acylglycerophosphocholine	HMDB13407	0.812221	0.0496793	0.121689	0.976064	0.0410199	0.187977	0.981064	0.033025	0.211463	1.00232	0.0322986	0.241701	0.99044	0.0212745	0.189091	-0.765834	0.330563	0.200556	8.5714	-0.265104	0.435611	-0.00737132	0.999985	-0.0309181	0.987577	0.0171954	0.99752
PC	PC(O-16:0/22:4)			Glycerophospholipids	1-ether, 2-acylglycerophosphocholine		0.872815	0.0915592	0.224273	0.879475	0.0436345	0.199958	0.924827	0.0347727	0.222654	0.878913	0.0258271	0.193273	0.879399	0.0195681	0.173925	-0.093657	0.766212	0.0689701	7.44812	-0.0109664	0.999993	-0.0725413	0.90707	0.0734627	0.778634	-0.000797101	1
PC	PC(O-18:0/18:2)			Glycerophospholipids	1-ether, 2-acylglycerophosphocholine	HMDB13418	0.566532	0.350885	0.784603	1.06104	0.187356	0.794883	0.781166	0.100424	0.576893	0.834917	0.104783	0.679073	0.72878	0.0529028	0.406354	-0.0865692	0.253625	1.86104	52.3374	-0.905245	0.457426	0.441772	0.482104	-0.0960037	0.994873	0.19615	0.898032
PC	PC(O-18:0/20:4)			Glycerophospholipids	1-ether, 2-acylglycerophosphocholine	HMDB13420	0.668716	0.0395074	0.096773	0.90333	0.061082	0.279913	0.93602	0.0390822	0.250248	0.906055	0.0318851	0.238606	0.899124	0.0268842	0.238952	-0.670022	0.178802	0.375592	11.7038	-0.43386	0.23084	-0.0512873	0.987184	0.0469407	0.975007	0.0110795	0.99984
PC	PC(O-18:0/22:4)			Glycerophospholipids	1-ether, 2-acylglycerophosphocholine		0.449351	0.0428186	0.104884	0.567935	0.0447223	0.204944	0.648536	0.0301263	0.192902	0.63675	0.0273299	0.204519	0.643468	0.0216285	0.192239	-0.852597	0.0942939	0.307496	7.56656	-0.337884	0.685067	-0.191461	0.540054	0.0264607	0.998373	-0.0151418	0.999663
PC	PC(O-18:1/18:1)			Glycerophospholipids	1-ether, 2-acylglycerophosphocholine		1.47687	0.365824	0.818008	1.07974	0.14709	0.624052	1.24137	0.096197	0.55261	1.24703	0.0786076	0.509435	1.14999	0.0645911	0.496133	0.512961	0.519535	0.939532	43.9862	0.451859	0.58975	-0.201245	0.843303	-0.00656139	0.999999	0.116867	0.898953
PC	PC(O-18:1/18:2)			Glycerophospholipids	1-ether, 2-acylglycerophosphocholine		0.848966	0.118012	0.289069	1.09155	0.0825098	0.378107	1.01399	0.0347374	0.222428	1.03766	0.0385199	0.288257	0.992975	0.0232431	0.206589	-0.408719	0.257241	0.35554	13.1551	-0.362604	0.254113	0.106345	0.795083	-0.0332925	0.991701	0.0635015	0.858558
PC	PC(O-18:1/20:4)			Glycerophospholipids	1-ether, 2-acylglycerophosphocholine		1.08355	0.0777584	0.190468	1.1815	0.0428939	0.196564	1.13865	0.0283577	0.181578	1.1296	0.0282775	0.211609	1.10035	0.0192324	0.170941	0.0765249	0.438733	0.13399	7.01501	-0.12486	0.793593	0.0532997	0.914997	0.0115045	0.999334	0.0378528	0.90047
PC	PC(O-18:1/22:4)			Glycerophospholipids	1-ether, 2-acylglycerophosphocholine		1.14775	0.121916	0.298632	1.20851	0.0436606	0.200078	1.22826	0.035616	0.228054	1.20228	0.0307826	0.230356	1.18657	0.0193614	0.172088	-0.374094	0.825016	0.0651289	8.55528	-0.0744236	0.969812	-0.0233803	0.996614	0.0308375	0.973712	0.0189723	0.992665
PC	PC(O-18:2/20:4)			Glycerophospholipids	1-ether, 2-acylglycerophosphocholine		1.27484	0.105079	0.25739	1.16098	0.0622054	0.285061	1.19185	0.0559562	0.358295	1.2359	0.0685621	0.513072	1.21025	0.0413491	0.367519	0.198239	0.940597	0.126716	32.1052	0.134977	0.973253	-0.0378674	0.998532	-0.0523496	0.983941	0.0302551	0.996202
PC	PC(O-20:0/20:4)			Glycerophospholipids	1-ether, 2-acylglycerophosphocholine	HMDB13442	0.708801	0.0450383	0.110321	0.843076	0.0501702	0.229909	0.916086	0.0387787	0.248305	0.881055	0.0323795	0.242306	0.874207	0.0270547	0.240468	-0.726627	0.344514	0.258024	11.3237	-0.250281	0.743896	-0.119821	0.786317	0.0562505	0.953418	0.0112583	0.999837
PC	PC(O-20:1/20:4)			Glycerophospholipids	1-ether, 2-acylglycerophosphocholine		0.830478	0.0644226	0.157803	0.916126	0.0509532	0.233497	0.940961	0.0330592	0.211682	0.908406	0.0290656	0.217507	0.888396	0.0215829	0.191833	-0.410765	0.627814	0.111277	8.47968	-0.141605	0.898841	-0.0385891	0.991671	0.0507983	0.940196	0.0321351	0.981399
PC	PC(O-22:1/20:4)			Glycerophospholipids	1-ether, 2-acylglycerophosphocholine		1.05663	0.104825	0.256768	1.1676	0.0657322	0.301223	1.15976	0.0495564	0.317316	1.09882	0.0424955	0.318007	1.06967	0.0317178	0.281914	0.132429	0.475051	0.319911	17.9331	-0.144082	0.931356	0.00972523	0.99998	0.0778734	0.861742	0.0387781	0.9813
PC	PC(O-34:0)	PC(O-16:0/18:0) + PC(O-18:0/16:0)		Glycerophospholipids	1-ether, 2-acylglycerophosphocholine		0.78024	0.0873233	0.213898	0.966358	0.0596111	0.273172	0.896539	0.026145	0.16741	0.900207	0.0315474	0.236079	0.861507	0.0212626	0.188986	-0.224521	0.200373	0.265375	8.69343	-0.308639	0.310781	0.108191	0.726939	-0.00589078	0.999988	0.0633941	0.828036
PC	PC(O-34:1)	PC(O-16:0/18:1) + PC(18:1e/16:0)		Glycerophospholipids	1-ether, 2-acylglycerophosphocholine		1.44179	0.173303	0.424503	1.53944	0.0823798	0.377512	1.33989	0.0382235	0.24475	1.32948	0.0431221	0.322696	1.23628	0.0260292	0.231352	0.844878	0.000558042	1.67518	16.0496	-0.0945459	0.946586	0.200288	0.0720501	0.0112521	0.999774	0.10486	0.33478
PC	PC(O-38:4)	PC(22:4e/16:0) + PC(18:1e/20:3)		Glycerophospholipids	1-ether, 2-acylglycerophosphocholine		0.856104	0.169333	0.378641	1.05308	0.124943	0.530088	0.973933	0.0326289	0.198474	0.931974	0.0311839	0.218287	1.02246	0.022839	0.195137	-0.431414	0.192433	0.410712	11.7973	-0.298759	0.55784	0.112722	0.823267	0.0635333	0.945205	-0.133679	0.322339
PC	PC(O-42:6)	PC(22:2e/20:4) + PC(24:5e/18:1) + PC(24:4e/18:2)		Glycerophospholipids	1-ether, 2-acylglycerophosphocholine		0.749803	0.0834459	0.2044	0.934234	0.0601677	0.275723	0.918582	0.0333896	0.213797	0.833611	0.033016	0.247069	0.837841	0.0204846	0.182071	-0.160361	0.0796258	0.407054	9.50078	-0.317273	0.36565	0.024376	0.998888	0.140034	0.327606	-0.00730144	0.999966
PC	PC(P-16:0/14:0)		Plasmalogen	Glycerophospholipids	1-ether, 2-acylglycerophosphocholine	HMDB11203	0.973341	0.116625	0.285672	1.01801	0.0750299	0.34383	0.93792	0.0466692	0.298829	0.892631	0.0373814	0.279737	0.895901	0.0246627	0.219207	0.832738	0.358856	0.319275	14.3963	-0.0647345	0.996468	0.118214	0.8028	0.0714017	0.925117	-0.00527552	0.999995
PC	PC(P-16:0/16:0)		Plasmalogen	Glycerophospholipids	1-ether, 2-acylglycerophosphocholine	HMDB11206	0.757866	0.0998035	0.244468	0.863372	0.056459	0.258728	0.840433	0.033724	0.215939	0.886604	0.0270899	0.202722	0.879149	0.0213682	0.189925	-0.807059	0.545286	0.133579	8.57667	-0.188038	0.808926	0.0388487	0.993987	-0.0771565	0.817024	0.0121825	0.999603
PC	PC(P-16:0/18:1)		Plasmalogen	Glycerophospholipids	1-ether, 2-acylglycerophosphocholine		0.965021	0.0783285	0.191865	1.12792	0.0888442	0.407135	0.951115	0.0428595	0.274435	1.01588	0.0399822	0.299199	0.92935	0.0261011	0.231992	0.36532	0.0484538	0.769698	15.6334	-0.225035	0.720553	0.245976	0.135312	-0.0950416	0.795094	0.128439	0.398261
PC	PC(P-16:0/18:2)		Plasmalogen	Glycerophospholipids	1-ether, 2-acylglycerophosphocholine		0.559371	0.105428	0.258245	0.633242	0.0489404	0.224273	0.635842	0.0391269	0.250534	0.662837	0.0332125	0.248539	0.629326	0.0242734	0.215746	-0.69554	0.839643	0.078239	10.8782	-0.178951	0.960408	-0.0059101	0.999999	-0.0599867	0.980536	0.0748455	0.924723
PC	PC(P-16:0/20:3)		Plasmalogen	Glycerophospholipids	1-ether, 2-acylglycerophosphocholine		0.706026	0.105042	0.257299	0.642992	0.0403565	0.184937	0.732737	0.0523903	0.335462	0.729694	0.0324518	0.242847	0.729279	0.0319424	0.28391	-0.554786	0.754103	0.144375	15.0472	0.13492	0.987857	-0.188494	0.743761	0.00600358	0.999998	0.000820895	1
PC	PC(P-16:0/20:4)		Plasmalogen	Glycerophospholipids	1-ether, 2-acylglycerophosphocholine		0.836436	0.0498895	0.122204	0.875964	0.0492243	0.225574	0.89619	0.0391495	0.250679	0.933401	0.0301569	0.225674	0.90484	0.0234113	0.208084	-0.851308	0.753367	0.0940776	9.78435	-0.0666157	0.995354	-0.0329338	0.997135	-0.0586921	0.925973	0.0448339	0.947949
PC	PC(P-16:0/22:6)		Plasmalogen	Glycerophospholipids	1-ether, 2-acylglycerophosphocholine		1.51971	0.170651	0.418007	1.54464	0.0988782	0.453117	1.58893	0.0750697	0.480681	1.56103	0.0737217	0.551683	1.56782	0.0432392	0.384318	-0.686066	0.994692	0.0456023	42.4822	-0.0234691	0.999958	-0.0407829	0.996527	0.0255548	0.99838	-0.00626518	0.999989
PC	PC(P-17:0/20:4)		Plasmalogen	Glycerophospholipids	1-ether, 2-acylglycerophosphocholine		0.835272	0.263757	0.646069	0.972445	0.206244	0.898998	0.859727	0.061094	0.37162	1.0099	0.0755505	0.560298	0.918916	0.0594476	0.511388	-0.440102	0.733766	0.623269	57.6494	-0.219369	0.984598	0.177738	0.952309	-0.232256	0.710765	0.136201	0.88972
PC	PC(P-18:0/18:2)		Plasmalogen	Glycerophospholipids	1-ether, 2-acylglycerophosphocholine		0.652476	0.056172	0.137593	0.728551	0.0595035	0.272679	0.727907	0.0266775	0.17082	0.764656	0.0309692	0.231752	0.706408	0.0191626	0.170321	-0.552342	0.459772	0.146258	7.96563	-0.159104	0.924434	0.00127568	1	-0.0710573	0.899828	0.114309	0.459634
PC	PC(P-18:0/20:4)		Plasmalogen	Glycerophospholipids	1-ether, 2-acylglycerophosphocholine		0.498406	0.100546	0.201093	0.531675	0.10124	0.441294	0.578894	0.0386243	0.234943	0.540103	0.0306812	0.214768	0.588239	0.0223546	0.190998	-0.812394	0.743187	0.115731	10.4544	-0.0932226	0.999147	-0.122755	0.958782	0.100065	0.948567	-0.123166	0.820442
PC	PC(P-18:0/20:4)		Plasmalogen	Glycerophospholipids	1-ether, 2-acylglycerophosphocholine		0.538938	0.0546987	0.133984	0.650113	0.0445335	0.204078	0.727954	0.0454678	0.291136	0.770756	0.0360117	0.269487	0.752105	0.0251637	0.22366	-0.90899	0.105175	0.478654	12.2092	-0.27057	0.869584	-0.163158	0.769498	-0.082427	0.91826	0.0353407	0.992833
LPC	PC(14:0/0:0)			Glycerophospholipids	1-Monoacylglycerophosphocholine	HMDB10379	0.423083	0.0227088	0.055625	0.428752	0.0318114	0.145778	0.418073	0.0234929	0.150428	0.465715	0.0225974	0.169104	0.438565	0.0166753	0.148214	-0.56932	0.624379	0.0612406	4.63187	-0.0192041	0.999991	0.0363891	0.998984	-0.155693	0.553672	0.086657	0.847708
LPC	PC(15:0/0:0)			Glycerophospholipids	1-Monoacylglycerophosphocholine	HMDB10381	0.378844	0.0230236	0.056396	0.376471	0.0220667	0.101122	0.394995	0.016173	0.103558	0.44935	0.0184638	0.138171	0.439069	0.01249	0.111014	-0.892894	0.029267	0.147979	2.66068	0.00906638	0.999999	-0.0692988	0.97563	-0.186005	0.155326	0.0333935	0.986531
LPC	PC(16:0/0:0)			Glycerophospholipids	1-Monoacylglycerophosphocholine	HMDB10382	0.660995	0.0332577	0.0814643	0.651016	0.0109223	0.0500521	0.642537	0.00856935	0.0548706	0.667795	0.00919718	0.0688254	0.654249	0.00592	0.0526181	-0.0539639	0.325151	0.0160811	0.680205	0.0219456	0.996073	0.0189131	0.983143	-0.0556242	0.225671	0.0295651	0.677235
LPC	PC(16:1/0:0)			Glycerophospholipids	1-Monoacylglycerophosphocholine		0.851745	0.0866535	0.212257	0.768129	0.0609643	0.279374	0.684126	0.0479688	0.30715	0.66826	0.0397384	0.297375	0.631367	0.0258319	0.229599	0.963403	0.13272	0.524998	14.5355	0.149074	0.963277	0.167085	0.776635	0.0338535	0.998549	0.0819303	0.936295
LPC	PC(16:1/0:0)			Glycerophospholipids	1-Monoacylglycerophosphocholine		0.134905	0.0113059	0.0276936	0.143761	0.0102558	0.046998	0.160506	0.0111605	0.0714618	0.204542	0.0116062	0.0868527	0.184683	0.00708061	0.0629338	-0.879214	0.00141416	0.0907862	0.976101	-0.0917267	0.998782	-0.158963	0.900792	-0.349767	0.0215649	0.147345	0.486966
LPC	PC(18:0/0:0)			Glycerophospholipids	1-Monoacylglycerophosphocholine	HMDB10384	0.623629	0.0477166	0.116881	0.610396	0.0183378	0.0840344	0.612878	0.0127536	0.0816632	0.637281	0.010647	0.079675	0.622315	0.00819982	0.0728816	-0.360927	0.554085	0.0189734	1.23976	0.0309438	0.996335	-0.00585584	0.999958	-0.0563293	0.563452	0.0342849	0.815283
LPC	PC(18:1/0:0)			Glycerophospholipids	1-Monoacylglycerophosphocholine		0.857904	0.0552789	0.135405	0.814651	0.0249216	0.114205	0.779355	0.0165526	0.105989	0.801788	0.0173283	0.129673	0.777572	0.0114099	0.101413	0.836393	0.282825	0.0649185	2.5289	0.0746341	0.922086	0.0639021	0.771905	-0.0409402	0.870195	0.0442436	0.735887
LPC	PC(18:1/0:0)			Glycerophospholipids	1-Monoacylglycerophosphocholine		0.192929	0.0387247	0.0948558	0.151843	0.0172125	0.0788774	0.156213	0.0176586	0.11307	0.171084	0.0130258	0.0974759	0.16684	0.00886316	0.0787775	0.324217	0.804631	0.0138201	1.68746	0.345489	0.872027	-0.0409289	0.999782	-0.131191	0.935092	0.0362346	0.998938
LPC	PC(18:2/0:0)			Glycerophospholipids	1-Monoacylglycerophosphocholine		0.792729	0.0194406	0.0476196	0.862252	0.0728747	0.333954	0.744652	0.0386181	0.247276	0.755089	0.0281167	0.210406	0.733762	0.018021	0.160174	0.681518	0.18371	0.289412	9.12372	-0.121283	0.956364	0.211545	0.250189	-0.020082	0.999302	0.0413352	0.97943
LPC	PC(18:2/0:0)			Glycerophospholipids	1-Monoacylglycerophosphocholine		0.50419	0.0497446	0.121849	0.53308	0.0691786	0.317016	0.407635	0.0387553	0.248155	0.403094	0.0310046	0.232017	0.385677	0.0171343	0.152293	0.867036	0.0679848	0.418259	9.31727	-0.0803828	0.998493	0.387072	0.201401	0.016163	0.999975	0.0637232	0.990756
LPC	PC(18:3/0:0)			Glycerophospholipids	1-Monoacylglycerophosphocholine		0.646931	0.0481606	0.117969	0.652461	0.0693144	0.317639	0.534082	0.0314668	0.201486	0.600941	0.0360014	0.26941	0.553457	0.0251803	0.223808	0.705118	0.279606	0.299957	11.6103	-0.0122811	0.999999	0.288831	0.363975	-0.170162	0.664499	0.118751	0.794496
LPC	PC(18:3/0:0)			Glycerophospholipids	1-Monoacylglycerophosphocholine		0.75992	0.0860947	0.210888	0.81545	0.0915779	0.419662	0.720219	0.0718904	0.460323	0.655933	0.0564411	0.422367	0.655115	0.0297559	0.264476	0.846608	0.406396	0.557722	27.4882	-0.101749	0.997659	0.17916	0.875799	0.134888	0.91799	0.00180061	1
LPC	PC(20:0/0:0)			Glycerophospholipids	1-Monoacylglycerophosphocholine	HMDB10390	0.391179	0.0327381	0.0801915	0.429316	0.0252042	0.1155	0.454735	0.0172422	0.110404	0.539856	0.016684	0.124852	0.503688	0.0137667	0.122361	-0.899369	0.000147037	0.339365	2.8117	-0.134209	0.95818	-0.0829853	0.931855	-0.247548	0.00560561	0.100042	0.413504
LPC	PC(20:1/0:0)			Glycerophospholipids	1-Monoacylglycerophosphocholine		0.7459	0.0532468	0.130428	0.716082	0.037323	0.171036	0.678753	0.0315808	0.202216	0.74643	0.0259133	0.193917	0.685172	0.020613	0.183212	0.447448	0.316972	0.167922	6.99219	0.0588591	0.997012	0.077238	0.94676	-0.137121	0.404664	0.12354	0.33914
LPC	PC(20:1/0:0)			Glycerophospholipids	1-Monoacylglycerophosphocholine		0.224003	0.0339281	0.0831066	0.195383	0.0146784	0.0672648	0.198018	0.0216505	0.138631	0.204318	0.013482	0.10089	0.190746	0.00849362	0.0754929	0.70104	0.894208	0.0105253	1.89814	0.197215	0.969814	-0.0193296	0.999977	-0.045185	0.997902	0.0991644	0.932258
LPC	PC(20:2/0:0)			Glycerophospholipids	1-Monoacylglycerophosphocholine		0.90935	0.0518178	0.126927	0.943667	0.0893613	0.409505	0.841147	0.0530166	0.339472	0.824609	0.0402394	0.301124	0.800223	0.02802	0.249047	0.884462	0.376076	0.383688	17.8692	-0.0534424	0.999176	0.165921	0.70885	0.0286461	0.998862	0.0433088	0.990363
LPC	PC(20:2/0:0)			Glycerophospholipids	1-Monoacylglycerophosphocholine		1.36044	0.0946954	0.231955	1.00138	0.06948	0.318397	1.03933	0.0651553	0.417197	1.05051	0.0577438	0.432115	1.00462	0.0463863	0.412291	0.68922	0.345091	0.746277	32.7872	0.442076	0.317489	-0.0536622	0.996848	-0.0154344	0.999928	0.064438	0.967301
LPC	PC(20:3/0:0)			Glycerophospholipids	1-Monoacylglycerophosphocholine		1.21842	0.0335965	0.0822943	1.20409	0.106656	0.488758	1.06635	0.0548018	0.350903	0.975177	0.0474354	0.354974	1.01007	0.0307024	0.272889	0.917412	0.0512897	1.09026	22.4758	0.0170674	0.999984	0.175261	0.548472	0.128951	0.681213	-0.0507161	0.976033
LPC	PC(20:3/0:0)			Glycerophospholipids	1-Monoacylglycerophosphocholine		0.683041	0.10124	0.247987	0.776959	0.106904	0.489896	0.734608	0.0606985	0.38866	0.742034	0.0381528	0.285509	0.777313	0.0388723	0.345505	-0.627313	0.931671	0.106731	24.9442	-0.185867	0.979045	0.0808643	0.991852	-0.0145108	0.999976	-0.0670106	0.979398
LPC	PC(20:4/0:0)			Glycerophospholipids	1-Monoacylglycerophosphocholine	HMDB10395	0.792951	0.0425372	0.104194	0.825365	0.0836234	0.383211	0.729485	0.0330198	0.21143	0.699228	0.0260421	0.194882	0.709502	0.0193864	0.17231	0.840514	0.176679	0.296232	9.18411	-0.0578005	0.997568	0.178154	0.46178	0.0611159	0.959846	-0.0210429	0.998772
LPC	PC(20:5/0:0)			Glycerophospholipids	1-Monoacylglycerophosphocholine	HMDB10397	0.670501	0.0812027	0.198905	0.88905	0.106972	0.490206	0.819094	0.0621414	0.397899	0.975843	0.0630587	0.471888	0.913214	0.0454425	0.403902	-0.775326	0.28823	0.922163	36.3088	-0.407025	0.805076	0.118237	0.973582	-0.25262	0.387643	0.0956951	0.918712
LPC	PC(22:4/0:0)			Glycerophospholipids	1-Monoacylglycerophosphocholine		0.68877	0.136295	0.333853	0.87429	0.140644	0.644511	0.668052	0.0422941	0.270814	0.650275	0.0436759	0.320951	0.77355	0.0944599	0.839578	0.0925706	0.563529	1.09589	72.2398	-0.34409	0.964553	0.388153	0.712367	0.0389093	0.999909	-0.250444	0.779587
LPC	PC(22:4/0:0)			Glycerophospholipids	1-Monoacylglycerophosphocholine		1.12301	0.0576147	0.141127	1.12459	0.0916283	0.419894	1.03473	0.0581316	0.372224	0.935016	0.0450917	0.337435	0.95901	0.0371915	0.330566	0.921549	0.155703	0.813753	23.9536	-0.00203386	1	0.12014	0.871474	0.146198	0.631708	-0.0365538	0.994831
LPC	PC(22:5/0:0)			Glycerophospholipids	1-Monoacylglycerophosphocholine		0.826053	0.0868883	0.212832	0.939098	0.0896977	0.411047	0.873197	0.0510597	0.326942	0.882103	0.0398703	0.298362	0.875683	0.0274429	0.243918	-0.166171	0.899598	0.0935737	17.4181	-0.185041	0.923172	0.104968	0.921695	-0.0146393	0.999897	0.0105376	0.999946
LPC	PC(22:5/0:0)			Glycerophospholipids	1-Monoacylglycerophosphocholine		1.07884	0.0641537	0.157144	1.02628	0.105038	0.481344	0.912346	0.060356	0.386467	0.749292	0.0462785	0.346317	0.79355	0.0357614	0.317854	0.939425	0.00566606	1.91584	25.2085	0.0720517	0.997764	0.169772	0.757176	0.284053	0.175424	-0.0827925	0.954021
LPC	PC(22:6/0:0)			Glycerophospholipids	1-Monoacylglycerophosphocholine	HMDB10404	1.40676	0.0785065	0.192301	1.40615	0.108751	0.498361	1.28742	0.055704	0.35668	1.26969	0.0464267	0.347425	1.27239	0.0316562	0.281367	0.896059	0.47452	0.411692	23.0548	0.000627326	1	0.127261	0.693648	0.020013	0.999092	-0.00307228	0.999999
LPC	PC(0:0/14:0)			Glycerophospholipids	2-Monoacylglycerophosphocholine	HMDB10379	0.400021	0.023529	0.057634	0.402787	0.0313739	0.143773	0.413239	0.0242778	0.155454	0.454744	0.0250242	0.187264	0.434624	0.0179968	0.159959	-0.825118	0.6401	0.0679583	5.32115	-0.00994187	1	-0.036959	0.99929	-0.138079	0.732823	0.0652865	0.955712
LPC	PC(0:0/15:0)			Glycerophospholipids	2-Monoacylglycerophosphocholine	HMDB10381	0.394282	0.0272563	0.0667639	0.386976	0.0233946	0.107208	0.402305	0.0167474	0.107236	0.452114	0.0171373	0.128244	0.452722	0.0139298	0.123811	-0.894544	0.0425077	0.14315	2.81237	0.0269836	0.99993	-0.0560463	0.989161	-0.168399	0.254001	-0.00193693	1
LPC	PC(0:0/16:0)			Glycerophospholipids	2-Monoacylglycerophosphocholine	HMDB10382	0.558681	0.0359429	0.0880418	0.54345	0.0146492	0.0671309	0.541687	0.0117017	0.0749275	0.589171	0.0101516	0.0759676	0.57222	0.00730091	0.0648919	-0.574484	0.0108102	0.0679859	0.999317	0.0398758	0.990486	0.00468734	0.999983	-0.121226	0.0116506	0.0421169	0.650181
LPC	PC(0:0/16:1)			Glycerophospholipids	2-Monoacylglycerophosphocholine		0.770029	0.0851814	0.208651	0.730222	0.0696784	0.319307	0.639597	0.0516097	0.330463	0.622154	0.043516	0.325644	0.574593	0.0258278	0.229562	0.98015	0.152453	0.567569	16.568	0.0765783	0.998286	0.191172	0.76988	0.0398918	0.998373	0.114732	0.880436
LPC	PC(0:0/18:0)			Glycerophospholipids	2-Monoacylglycerophosphocholine	HMDB10384	0.571445	0.0579697	0.141996	0.551958	0.0312466	0.14319	0.558374	0.0221101	0.141574	0.600301	0.0165569	0.1239	0.588796	0.0156123	0.138765	-0.647074	0.47838	0.0648609	3.65887	0.0500561	0.997989	-0.0166724	0.999784	-0.104455	0.563341	0.0279191	0.988711
LPC	PC(0:0/18:1)			Glycerophospholipids	2-Monoacylglycerophosphocholine		1.02794	0.0722433	0.176959	0.9675	0.0388653	0.178103	0.899865	0.0234634	0.150239	0.943282	0.0264936	0.19826	0.904695	0.0168751	0.149989	0.816846	0.18208	0.178654	5.61048	0.0874266	0.937359	0.104553	0.565457	-0.0679797	0.719071	0.0602567	0.683953
LPC	PC(0:0/18:2)			Glycerophospholipids	2-Monoacylglycerophosphocholine		0.811641	0.0656197	0.160735	0.814352	0.0327519	0.150088	0.787757	0.0226287	0.144894	0.808665	0.0203995	0.152656	0.801486	0.0153687	0.1366	0.385662	0.951808	0.0145657	4.15664	-0.00481054	0.999999	0.0479007	0.959742	-0.0377908	0.955831	0.0128656	0.998574
LPC	PC(0:0/18:3)			Glycerophospholipids	2-Monoacylglycerophosphocholine		0.656105	0.0401657	0.0983854	0.644227	0.0762573	0.349455	0.530312	0.032432	0.207666	0.602811	0.0361807	0.270752	0.556258	0.0260067	0.231152	0.700111	0.326277	0.292885	12.4153	0.0263577	0.999975	0.280729	0.439214	-0.184866	0.62286	0.115954	0.824574
LPC	PC(0:0/20:0)			Glycerophospholipids	2-Monoacylglycerophosphocholine	HMDB10390	0.388624	0.0323791	0.0793124	0.421735	0.0254314	0.116541	0.455005	0.0179596	0.114997	0.538138	0.0165836	0.1241	0.509112	0.0149132	0.132552	-0.920621	0.000156509	0.365741	3.04956	-0.117963	0.978395	-0.109547	0.855557	-0.242093	0.0113874	0.079994	0.667267
LPC	PC(0:0/20:1)			Glycerophospholipids	2-Monoacylglycerophosphocholine		1.14884	0.0798563	0.195607	1.21833	0.114699	0.525617	0.963858	0.0577454	0.369751	1.02937	0.0497615	0.372381	0.925786	0.0239444	0.212823	0.812331	0.00626207	1.67072	22.345	-0.0847329	0.991694	0.338016	0.0414088	-0.0948736	0.877308	0.153016	0.396898
LPC	PC(0:0/20:2)			Glycerophospholipids	2-Monoacylglycerophosphocholine		0.981474	0.0538845	0.13199	0.999974	0.0932037	0.427113	0.906473	0.0530611	0.339757	0.896032	0.0418859	0.313445	0.85643	0.0258968	0.230176	0.925042	0.35577	0.39905	17.8892	-0.0269395	0.999929	0.141626	0.774501	0.0167145	0.999816	0.0652141	0.943171
LPC	PC(0:0/20:3)			Glycerophospholipids	2-Monoacylglycerophosphocholine		1.39003	0.0268334	0.0657282	1.35508	0.114644	0.525366	1.22559	0.0615432	0.394068	1.1096	0.0522596	0.391075	1.15664	0.0372888	0.33143	0.922293	0.0645233	1.30921	28.733	0.0367368	0.999653	0.144909	0.711852	0.143436	0.575806	-0.0598998	0.954744
LPC	PC(0:0/20:4)			Glycerophospholipids	2-Monoacylglycerophosphocholine	HMDB10395	0.815307	0.0481872	0.118034	0.787214	0.0309781	0.141959	0.780257	0.0291619	0.186727	0.762279	0.0246042	0.184121	0.788943	0.0191115	0.169867	0.642419	0.89804	0.0324403	5.98259	0.0505863	0.996791	0.0128071	0.999888	0.0336299	0.98698	-0.0496011	0.904675
LPC	PC(0:0/20:5)			Glycerophospholipids	2-Monoacylglycerophosphocholine	HMDB10397	0.686439	0.0810742	0.19859	0.905226	0.108118	0.495459	0.829061	0.0603332	0.386321	1.00681	0.0664908	0.497572	0.939584	0.0499191	0.44369	-0.784032	0.241307	1.11863	40.0485	-0.399147	0.831159	0.126801	0.969875	-0.280239	0.308661	0.0996944	0.912542
LPC	PC(0:0/22:4)			Glycerophospholipids	2-Monoacylglycerophosphocholine		0.632803	0.0471482	0.115489	0.658268	0.0314709	0.144218	0.714421	0.0322001	0.206181	0.640342	0.0254072	0.19013	0.67439	0.0191971	0.170628	-0.31777	0.358885	0.142864	6.44219	-0.0569184	0.998106	-0.118098	0.77401	0.15793	0.270759	-0.0747391	0.816392
LPC	PC(0:0/22:5)			Glycerophospholipids	2-Monoacylglycerophosphocholine		0.760198	0.0844043	0.206748	0.795362	0.0442236	0.202658	0.806309	0.0337012	0.215793	0.851329	0.0324659	0.242952	0.825675	0.0213937	0.190151	-0.868022	0.711687	0.0965122	8.9645	-0.0652366	0.9965	-0.0197213	0.999696	-0.0783826	0.841523	0.0441429	0.958428
LPC	PC(0:0/22:5)			Glycerophospholipids	2-Monoacylglycerophosphocholine		0.852094	0.0615671	0.150808	0.77073	0.0427202	0.195769	0.77628	0.0428549	0.274405	0.64167	0.0298168	0.223128	0.680994	0.0269061	0.239146	0.892489	0.0162278	0.698668	11.0913	0.144786	0.946157	-0.0103515	0.999987	0.274747	0.0481646	-0.0858122	0.876342
LPC	PC(0:0/22:6)			Glycerophospholipids	2-Monoacylglycerophosphocholine	HMDB10404	1.61913	0.0955975	0.234165	1.56992	0.119182	0.54616	1.45602	0.0621007	0.397639	1.44529	0.0540362	0.40437	1.44847	0.0356999	0.317307	0.907502	0.588377	0.419766	29.4113	0.044528	0.998722	0.108662	0.805697	0.0106766	0.999923	-0.00317847	0.999999
LPC	LPC(16:1)			Glycerophospholipids	Monoacylglycerophosphocholine		0.211401	0.163159	0.326317	0.204116	0.0571952	0.242659	0.249362	0.0565988	0.348899	0.366388	0.0577964	0.404574	0.384314	0.0607106	0.518712	-0.93235	0.328763	0.868816	33.0536	0.0505966	1	-0.288856	0.996145	-0.555131	0.720295	-0.0689136	0.999431
LPC	PC(O-16:0/0:0)			Glycerophospholipids	1-Monoetherglycerophosphocholine		0.321928	0.0369365	0.0904756	0.341295	0.0180669	0.0827931	0.389868	0.0195121	0.124939	0.399074	0.0121144	0.0906559	0.409373	0.0107885	0.0958902	-0.958003	0.0287538	0.110095	1.97163	-0.0842798	0.993493	-0.191965	0.36846	-0.0336713	0.991554	-0.0367605	0.976328
LPC	PC(O-18:0/0:0)			Glycerophospholipids	1-Monoetherglycerophosphocholine	HMDB11149	0.293057	0.0493762	0.120946	0.299756	0.0218403	0.100085	0.334918	0.0219434	0.140507	0.35597	0.0142369	0.106539	0.354805	0.0135567	0.120495	-0.951531	0.25051	0.0772743	2.81993	-0.0326086	0.999951	-0.160019	0.807433	-0.0879477	0.911661	0.00472774	0.999998
LPC	PC(O-18:1/0:0)			Glycerophospholipids	1-Monoetherglycerophosphocholine		0.59815	0.0716287	0.175454	0.552718	0.0327977	0.150298	0.539703	0.0277921	0.177956	0.570476	0.019429	0.145393	0.544299	0.0172061	0.152931	0.596845	0.784252	0.042566	4.85935	0.113964	0.97067	0.0343782	0.997991	-0.080002	0.87444	0.0677672	0.874084
LPC	PC(O-18:1/0:0)			Glycerophospholipids	1-Monoetherglycerophosphocholine		0.070336	0.011648	0.0285315	0.0581253	0.00437253	0.0200374	0.0812043	0.0099058	0.0634281	0.0826891	0.00676216	0.0506034	0.0833877	0.00470642	0.0418315	-0.735648	0.265549	0.0119677	0.450354	0.275096	0.981453	-0.482389	0.374551	-0.0261413	0.999881	-0.0121372	0.999989
LPC	PC(O-20:0/0:0)			Glycerophospholipids	1-Monoetherglycerophosphocholine		0.227079	0.0282887	0.0692929	0.245379	0.0160128	0.07338	0.288986	0.0146665	0.0939113	0.336685	0.0112526	0.0842067	0.335144	0.00974166	0.0865858	-0.966769	5.91841e-06	0.233999	1.45924	-0.111818	0.99069	-0.23599	0.324525	-0.220401	0.0570247	0.00661932	0.999975
LPC	PC(O-20:1/0:0)			Glycerophospholipids	1-Monoetherglycerophosphocholine		0.321613	0.0458628	0.11234	0.320117	0.0183882	0.0842652	0.33955	0.022609	0.144768	0.375056	0.0236455	0.176947	0.34948	0.0113499	0.10088	-0.773794	0.477891	0.0631538	3.55927	0.00672389	1	-0.0850243	0.983021	-0.143483	0.698658	0.101899	0.810506
LPC	PC(O-20:1/0:0)			Glycerophospholipids	1-Monoetherglycerophosphocholine		0.0745585	0.0139119	0.034077	0.0705756	0.00602401	0.0276055	0.0909788	0.0101629	0.0650741	0.0950366	0.00685963	0.0513328	0.097692	0.00476132	0.0423195	-0.904317	0.19798	0.0145804	0.475055	0.0792043	0.999785	-0.366361	0.529853	-0.0629529	0.994408	-0.0397574	0.997972
LPC	PC(O-20:2/0:0)			Glycerophospholipids	1-Monoetherglycerophosphocholine		0.152646	0.0188214	0.0461029	0.200895	0.0145617	0.0667299	0.215578	0.0150289	0.0962317	0.211201	0.00935955	0.0700405	0.219637	0.0108274	0.0962364	-0.833471	0.421793	0.0288292	1.46231	-0.396251	0.743946	-0.101768	0.968895	0.0295941	0.999162	-0.0565054	0.980327
LPC	PC(O-22:0/0:0)			Glycerophospholipids	1-Monoetherglycerophosphocholine		0.373558	0.022293	0.0546065	0.394205	0.0209677	0.0960863	0.446498	0.0167317	0.107135	0.510705	0.0138077	0.103328	0.499502	0.0111546	0.0991441	-0.952003	2.00865e-06	0.349908	2.0126	-0.0776152	0.992007	-0.179708	0.303434	-0.193836	0.0187295	0.0319986	0.969004
LPC	PC(O-22:1/0:0)			Glycerophospholipids	1-Monoetherglycerophosphocholine		0.38494	0.0429627	0.105237	0.38976	0.022096	0.101257	0.413916	0.0221826	0.142038	0.452265	0.0162807	0.121834	0.445595	0.0129754	0.115328	-0.937998	0.147676	0.101327	2.92126	-0.0179512	0.999988	-0.0867527	0.946543	-0.127831	0.540338	0.0214357	0.997868
LPC	PC(O-24:1/0:0)			Glycerophospholipids	1-Monoetherglycerophosphocholine		0.537448	0.0247781	0.0606938	0.573526	0.0349781	0.16029	0.591252	0.0298344	0.191033	0.633317	0.023113	0.172962	0.612059	0.0161716	0.143737	-0.89974	0.421836	0.103473	5.24889	-0.0937344	0.989216	-0.0439133	0.994265	-0.099155	0.717794	0.0492578	0.944933
LPC	PC(O-24:2/0:0)			Glycerophospholipids	1-Monoetherglycerophosphocholine		0.235091	0.0231929	0.0568109	0.31683	0.0283015	0.129694	0.322514	0.0194777	0.124718	0.325825	0.0134767	0.10085	0.333237	0.0128294	0.11403	-0.802092	0.368615	0.0554889	2.54834	-0.430489	0.527148	-0.0256529	0.999726	-0.0147378	0.999908	-0.0324496	0.99581
LPC	PC(P-16:0/0:0)		Plasmalogen	Glycerophospholipids	1-Monoetherglycerophosphocholine	HMDB10407	0.542815	0.0370418	0.0907336	0.585306	0.0638031	0.292383	0.53458	0.0309521	0.19819	0.563114	0.0245231	0.183514	0.555618	0.016138	0.143438	-0.0275043	0.879401	0.0407321	6.77915	-0.108731	0.987659	0.130784	0.84518	-0.0750212	0.944203	0.0193339	0.999355
LPC	PC(P-18:0/0:0)		Plasmalogen	Glycerophospholipids	1-Monoetherglycerophosphocholine	HMDB13122	0.437559	0.0704959	0.172679	0.368983	0.0263169	0.120599	0.441509	0.034752	0.222522	0.464174	0.0212992	0.159389	0.465796	0.0202755	0.180213	-0.608864	0.254396	0.172651	6.35104	0.245922	0.921966	-0.258889	0.557819	-0.0722221	0.97247	-0.00503154	0.999998
LPC	PC(P-18:1/0:0)		Plasmalogen	Glycerophospholipids	1-Monoetherglycerophosphocholine		0.437059	0.049153	0.1204	0.368489	0.0260562	0.119404	0.421621	0.0279707	0.1791	0.444072	0.0158923	0.118927	0.444055	0.0151377	0.134546	-0.444643	0.233075	0.108867	3.83062	0.246206	0.824227	-0.194324	0.613268	-0.0748462	0.934642	5.45188e-05	1
LPC	PC(P-18:1/0:0)		Plasmalogen	Glycerophospholipids	1-Monoetherglycerophosphocholine		0.118806	0.0238194	0.0583455	0.0820977	0.00587515	0.0269233	0.13088	0.0220351	0.141094	0.126461	0.00935343	0.0699947	0.130859	0.00770552	0.0684881	-0.526331	0.21729	0.0430182	1.46314	0.533195	0.887955	-0.672835	0.2179	0.0495569	0.999131	-0.0493254	0.998383
LPC	PC(P-20:1/0:0)		Plasmalogen	Glycerophospholipids	1-Monoetherglycerophosphocholine		0.457251	0.0721351	0.176694	0.391247	0.0249061	0.114134	0.453387	0.0341627	0.218748	0.480437	0.0236012	0.176615	0.46449	0.0181232	0.161082	-0.480736	0.394948	0.125821	6.07017	0.224905	0.925993	-0.212661	0.677531	-0.0836055	0.943844	0.0486995	0.985122
LPC		PC(P-20:2/0:0)	Plasmalogen	Glycerophospholipids	1-Monoetherglycerophosphocholine		0.24804	0.0373231	0.0914224	0.264002	0.0203114	0.0930788	0.333433	0.030401	0.194661	0.328593	0.0283748	0.212337	0.317106	0.0159643	0.141894	-0.813628	0.460852	0.10593	5.78101	-0.089976	0.999628	-0.336852	0.554471	0.0210955	0.999918	0.0513351	0.995321
PI	PI(16:0/18:1)			Glycerophospholipids	Diacylglycerophosphoinositol	HMDB09783	0.988741	0.130606	0.319917	0.98052	0.0595882	0.273068	0.971554	0.0726323	0.465073	0.934541	0.056203	0.420585	0.852236	0.0308797	0.274465	0.898891	0.355441	0.586131	26.2596	0.0120455	0.999999	0.0132535	0.999984	0.0560357	0.987809	0.133005	0.695374
PI	PI(16:0/18:2)			Glycerophospholipids	Diacylglycerophosphoinositol	HMDB09784	0.799252	0.175769	0.430544	1.12578	0.0741654	0.331678	1.12382	0.102275	0.65488	0.98326	0.0662206	0.491105	0.767271	0.0524307	0.463055	0.190203	0.00159642	4.62221	49.706	-0.494196	0.635194	0.00250769	1	0.192766	0.660707	0.357836	0.111805
PI	PI(16:0/20:4)			Glycerophospholipids	Diacylglycerophosphoinositol	HMDB09789	1.07822			0.833158	0.132452	0.229413	0.926372	0.142931	0.40427	0.838809	0.0784126	0.293393	0.771983	0.0682799	0.305357					0.371988		-0.153002		0.14325		0.119773
PI	PI(18:0/18:1)			Glycerophospholipids	Diacylglycerophosphoinositol	HMDB09837	0.811828	0.145521	0.356453	0.824036	0.0831534	0.381057	0.964587	0.0777516	0.497853	1.02593	0.0663641	0.496624	0.89565	0.0397941	0.353698	-0.638495	0.268868	0.970778	36.7766	-0.0215325	0.999997	-0.227204	0.742508	-0.0889519	0.957928	0.195928	0.417687
PI	PI(18:0/18:2)			Glycerophospholipids	Diacylglycerophosphoinositol	HMDB09809	0.480451	0.0751083	0.183977	0.817648	0.0904965	0.414707	0.796528	0.0555262	0.355541	0.713248	0.042332	0.313942	0.772729	0.0387879	0.344755	-0.552502	0.193438	0.724981	23.2582	-0.767091	0.21573	0.0377543	0.999386	0.159322	0.765829	-0.115558	0.861494
PI	PI(18:0/20:3)			Glycerophospholipids	Diacylglycerophosphoinositol	HMDB09813	1.19377	0.309003	0.756899	0.917696	0.0986347	0.452001	0.89841	0.0676699	0.433299	0.848777	0.0567547	0.424713	0.826267	0.0347001	0.308421	0.85778	0.243218	0.884726	31.8011	0.379433	0.571423	0.0306418	0.999767	0.0819882	0.974561	0.0387787	0.997671
PI	PI(18:0/20:4)			Glycerophospholipids	Diacylglycerophosphoinositol	HMDB09815	0.769043	0.0487182	0.119335	0.777768	0.0607809	0.278533	0.958469	0.0882244	0.564912	0.864933	0.0343583	0.257114	0.852965	0.0208025	0.184897	-0.524652	0.236655	0.583592	20.6903	-0.0162757	0.999997	-0.301392	0.231496	0.148143	0.623412	0.0201019	0.999548
Cer	Cer(d18:1/16:0)			Sphingolipids	Ceramide	HMDB04949	1.24353	0.154687	0.378903	1.29972	0.104161	0.477327	1.15552	0.0502008	0.321442	1.12156	0.0404998	0.303073	1.02908	0.0289156	0.257008	0.908506	0.0062045	1.46858	19.6117	-0.0637628	0.995279	0.169669	0.431677	0.0430355	0.984733	0.124149	0.447369
Cer	Cer(d18:1/20:0)			Sphingolipids	Ceramide	HMDB04951	1.00229	0.106284	0.260342	1.02133	0.118687	0.54389	0.946328	0.0431756	0.276459	1.01261	0.0412513	0.308697	0.960944	0.0279218	0.248175	0.436461	0.776814	0.173566	19.3576	-0.0271529	0.999932	0.110042	0.898888	-0.0976655	0.84059	0.0755543	0.878509
Cer	Cer(d18:1/21:0)			Sphingolipids	Ceramide		0.593212	0.0600722	0.147146	0.65311	0.0697285	0.319536	0.737478	0.042711	0.273484	0.785846	0.0351197	0.262812	0.800496	0.0302112	0.268523	-0.975279	0.0935186	0.593481	14.5651	-0.138777	0.989352	-0.175274	0.774499	-0.0916468	0.908396	-0.026648	0.998001
Cer	Cer(d18:1/22:0)			Sphingolipids	Ceramide	HMDB04952	0.511713	0.0540863	0.132484	0.644356	0.0784701	0.359595	0.622973	0.0290469	0.185991	0.728477	0.02808	0.210132	0.683089	0.0199901	0.177676	-0.830271	0.0423473	0.455914	8.94855	-0.332522	0.661619	0.0486877	0.995774	-0.225712	0.115706	0.0928103	0.738475
Cer	Cer(40:2)			Sphingolipids	Ceramide		0.650301	0.101436	0.248467	0.622079	0.0825049	0.378085	0.669788	0.030609	0.195993	0.797384	0.0422435	0.316122	0.727947	0.0235802	0.209586	-0.748504	0.0477864	0.673311	13.6267	0.0640089	0.999349	-0.106606	0.961051	-0.251571	0.129006	0.131442	0.553843
Cer	Cer(d18:1/23:0)			Sphingolipids	Ceramide	HMDB00950	0.372053	0.0482144	0.118101	0.452719	0.0428475	0.196352	0.510866	0.0269466	0.172542	0.604767	0.0223797	0.167475	0.592697	0.0194652	0.173011	-0.961586	8.99374e-05	0.748841	5.90903	-0.283107	0.85115	-0.174329	0.719381	-0.243433	0.0663465	0.0290845	0.99457
Cer	Cer(d18:2/23:0)			Sphingolipids	Ceramide		0.326048	0.0588355	0.144117	0.452002	0.0682353	0.312693	0.554854	0.0564297	0.361326	0.662245	0.0603625	0.451712	0.681492	0.0420321	0.37359	-0.978629	0.0258041	1.6811	29.3905	-0.471247	0.954891	-0.295778	0.857452	-0.255257	0.656391	-0.0413303	0.998528
Cer	Cer(d18:1/24:0)			Sphingolipids	Ceramide	HMDB04956	0.423351	0.0690228	0.169071	0.526622	0.0521295	0.238888	0.562747	0.0284522	0.182183	0.663863	0.0258625	0.193537	0.638354	0.0199826	0.177609	-0.936647	0.00128776	0.671555	7.13252	-0.314913	0.765419	-0.0957189	0.954194	-0.238399	0.0757221	0.0565296	0.939096
Cer	Cer(d18:1/24:1)			Sphingolipids	Ceramide	HMDB04953	1.41983			1.73432	0.0390131	0.0675727	1.53506	0.161214	0.455982	1.5542	0.109579	0.410006	1.50408	0.122007	0.54563					-0.288654		0.176079		-0.0178844		0.047293
Cer	Cer(d18:2/24:0)			Sphingolipids	Ceramide		1.46847	0.238854	0.534094	1.41335	0.131261	0.556893	1.318	0.0814541	0.467918	1.31868	0.0752997	0.487998	1.22786	0.0483443	0.37134	0.973861	0.48964	0.705545	31.1812	0.0551897	0.99925	0.100777	0.95197	-0.000749346	1	0.102944	0.858081
Cer	Cer(42:3)			Sphingolipids	Ceramide		1.16944	0.170748	0.418246	1.20203	0.11262	0.516091	1.17128	0.0558243	0.35745	1.18951	0.0463062	0.346524	1.13096	0.0325429	0.287411	0.525735	0.869063	0.154297	24.2774	-0.0396458	0.999637	0.0373807	0.997531	-0.0222752	0.999096	0.0728153	0.875907
SM	SM(d16:1/24:1)			Sphingolipids	Sphingomyelin	HMDB11694	1.69813	0.312523	0.765521	1.6546	0.122335	0.560609	1.61174	0.118909	0.761386	1.40926	0.0849961	0.636053	1.38682	0.0591691	0.525907	0.952085	0.154293	2.599	76.2282	0.037467	0.999881	0.0378632	0.999026	0.193686	0.507043	0.0231508	0.999588
SM	SM(32:1)	SM(d16:1/16:0) + SM(d18:1/14:0)		Sphingolipids	Sphingomyelin		0.904917	0.0549502	0.1346	0.877947	0.0615122	0.281884	0.93826	0.0465407	0.298006	0.919706	0.0385997	0.288853	0.911976	0.028241	0.251011	-0.400301	0.94871	0.0534887	14.7356	0.0436516	0.999534	-0.0958528	0.923008	0.0288152	0.997395	0.0121764	0.999844
SM	SM(33:1)	SM(d17:1/16:0) + SM(d18:1/15:0)		Sphingolipids	Sphingomyelin		0.98876	0.0618193	0.151426	0.892511	0.050486	0.231356	0.955434	0.039952	0.255817	0.910846	0.0306481	0.229349	0.900836	0.0244259	0.217102	0.607533	0.659613	0.126734	10.3723	0.147751	0.893412	-0.098286	0.843821	0.0689487	0.877736	0.0159427	0.999127
SM	SM(d18:0/14:0)			Sphingolipids	Sphingomyelin	HMDB12085	1.19392	0.114694	0.280941	1.1754	0.0755548	0.346235	1.04965	0.0602645	0.385881	0.99754	0.0565276	0.423014	0.949122	0.0290015	0.257771	0.976787	0.0533858	1.14101	23.7729	0.0225609	0.99996	0.163242	0.658751	0.0734617	0.948893	0.0717804	0.930374
SM	SM(d18:0/15:0)			Sphingolipids	Sphingomyelin		1.16256	0.14659	0.359071	1.12603	0.0747418	0.34251	1.00837	0.0506724	0.324462	0.95719	0.0537035	0.40188	0.902283	0.0303198	0.269488	0.986196	0.0343747	1.16555	21.7495	0.0460644	0.999284	0.159215	0.677291	0.0751542	0.943916	0.085224	0.877502
SM	SM(d18:0/16:0)			Sphingolipids	Sphingomyelin	HMDB10168	1.03844	0.0993466	0.243349	1.05984	0.0568599	0.260565	0.92901	0.0348538	0.223173	0.925475	0.0363505	0.272023	0.883378	0.0197729	0.175745	0.909532	0.0226426	0.59573	10.1252	-0.0294276	0.999608	0.190084	0.200991	0.00549987	0.999992	0.0671635	0.823871
SM	SM(d18:0/18:0)			Sphingolipids	Sphingomyelin	HMDB12087	1.26005	0.190183	0.46585	1.20591	0.091409	0.418889	1.02288	0.0455474	0.291646	0.994013	0.0542222	0.405762	0.879543	0.0332703	0.295713	0.978662	0.000711867	2.42069	23.8729	0.0633561	0.997209	0.237487	0.287397	0.0412992	0.994332	0.176511	0.327624
SM	SM(d18:0/22:0)			Sphingolipids	Sphingomyelin	HMDB12091	0.916666	0.116991	0.286568	1.04698	0.0781808	0.358269	0.903398	0.0526504	0.337127	0.834105	0.0461235	0.345156	0.743657	0.0300722	0.267287	0.789851	0.00137905	1.83355	19.6487	-0.19177	0.898992	0.212804	0.437199	0.115133	0.821621	0.165592	0.471444
SM	SM(d18:1/12:0)			Sphingolipids	Sphingomyelin	HMDB12096	0.802816	0.0475403	0.116449	0.771764	0.054433	0.249443	0.767423	0.0485515	0.310881	0.75277	0.0368527	0.27578	0.776885	0.0301861	0.2683	0.612755	0.985986	0.026747	14.9759	0.0569096	0.999213	0.00813736	0.999997	0.0278128	0.998999	-0.0454925	0.987098
SM	SM(d18:1/16:0)			Sphingolipids	Sphingomyelin	HMDB10169	0.911817	0.0567665	0.139049	0.950934	0.0444579	0.203732	0.903998	0.0200579	0.128433	0.975848	0.0231793	0.173458	0.915264	0.013735	0.122079	-0.164216	0.107136	0.171579	4.40389	-0.0606016	0.979715	0.0730253	0.766896	-0.110336	0.135591	0.0924689	0.141182
SM	SM(d18:1/17:0)			Sphingolipids	Sphingomyelin		0.793061	0.0624732	0.153028	0.808688	0.0551986	0.252952	0.817925	0.0279913	0.179232	0.874274	0.0270125	0.202143	0.856042	0.0174315	0.154934	-0.892817	0.434168	0.131026	6.8015	-0.028151	0.999752	-0.016385	0.999732	-0.0961175	0.577222	0.0304041	0.980174
SM	SM(d18:1/18:0)			Sphingolipids	Sphingomyelin	HMDB01348	0.708163	0.0804022	0.196944	0.728853	0.0476198	0.218221	0.757928	0.0243617	0.155991	0.849723	0.0262002	0.196064	0.81297	0.0172572	0.153385	-0.887926	0.0164646	0.38121	6.06904	-0.0415469	0.999058	-0.0564327	0.971948	-0.164931	0.0837954	0.0637903	0.750398
SM	SM(36:2)	SM(d18:1/18:1) + SM(d18:2/18:0)		Sphingolipids	Sphingomyelin		0.744966	0.206324	0.505388	0.627512	0.0500718	0.229458	0.664261	0.0426804	0.273288	0.772715	0.0379806	0.284221	0.759657	0.0245323	0.218047	-0.430522	0.0825435	0.570767	13.469	0.247531	0.867145	-0.082108	0.984722	-0.218186	0.25881	0.0245883	0.998515
SM	SM(38:1)	SM(d18:1/20:0) + SM(16:1/22:0)		Sphingolipids	Sphingomyelin		0.523612	0.0415283	0.101723	0.60136	0.0380601	0.174413	0.630849	0.0236601	0.151499	0.704699	0.0236301	0.176831	0.688272	0.0164436	0.146154	-0.941571	0.00518142	0.382734	4.96418	-0.199731	0.826331	-0.0690655	0.9576	-0.159713	0.159381	0.0340296	0.975871
SM	SM(39:1)	SM(d18:1/21:0) + SM(d17:1/22:0) + SM(d16:1/23:0) + SM(d19:1/20:0)		Sphingolipids	Sphingomyelin		0.424701	0.0361434	0.0885329	0.482017	0.0319985	0.146635	0.595241	0.0305776	0.195792	0.624182	0.026356	0.19723	0.624653	0.0207969	0.184847	-0.937334	0.00350449	0.557508	6.80723	-0.182637	0.963059	-0.30439	0.157218	-0.0684937	0.9418	-0.00108752	1
SM	SM(d18:1/22:0)			Sphingolipids	Sphingomyelin	HMDB12103	0.421404	0.0453468	0.111077	0.525182	0.0346721	0.158887	0.574309	0.0217858	0.139497	0.648618	0.0225865	0.169022	0.617769	0.0142754	0.126882	-0.915558	0.000182879	0.492394	4.17196	-0.317612	0.534915	-0.12901	0.715228	-0.175543	0.0968871	0.0703019	0.741755
SM	SM(d18:1/23:0)			Sphingolipids	Sphingomyelin	HMDB12105	0.380171	0.0410628	0.100583	0.480931	0.033982	0.155725	0.580773	0.0290688	0.186131	0.659927	0.0263065	0.19686	0.641299	0.0195132	0.173437	-0.945831	2.28981e-05	0.918762	6.39911	-0.339182	0.745147	-0.272145	0.237461	-0.184331	0.206586	0.0413097	0.975981
SM	SM(42:3)	SM(d18:2/24:1) + SM(d18:1/24:2)		Sphingolipids	Sphingomyelin		0.849287	0.07844	0.192138	0.906711	0.0453927	0.208015	0.900579	0.0238506	0.152718	0.969816	0.0265013	0.198318	0.916922	0.0159749	0.141988	-0.729113	0.178858	0.183494	5.71858	-0.0943915	0.949314	0.00979001	0.999926	-0.106857	0.278556	0.0809121	0.387152
SM	SM(d18:1/24:1)			Sphingolipids	Sphingomyelin	HMDB12107	1.04105	0.106358	0.237823	1.05284	0.0600799	0.254898	0.974179	0.029252	0.16804	1.04472	0.0378312	0.245174	0.966514	0.0209444	0.160877	0.593804	0.232253	0.230564	6.20001	-0.0162463	0.999959	0.112024	0.673501	-0.100859	0.563118	0.112256	0.312238
SM	SM(d18:2/14:0)			Sphingolipids	Sphingomyelin		0.695459	0.0546591	0.133887	0.701969	0.0493971	0.226366	0.723959	0.040234	0.257623	0.772813	0.0301461	0.225592	0.766333	0.0241426	0.214584	-0.937141	0.591114	0.144182	10.1599	-0.0134408	0.999997	-0.0445016	0.996316	-0.0942103	0.831963	0.012148	0.999838
SM	SM(d18:2/16:0)			Sphingolipids	Sphingomyelin		0.728551	0.0754187	0.184737	0.807883	0.0581584	0.266515	0.811384	0.0290546	0.18604	0.933143	0.0291695	0.218284	0.867314	0.018256	0.162263	-0.837	0.00724062	0.558306	7.65002	-0.149116	0.9069	-0.00623865	0.999996	-0.201713	0.024099	0.105544	0.311634
SM	SM(d18:2/20:0)			Sphingolipids	Sphingomyelin		0.616049	0.084065	0.205916	0.640428	0.0443098	0.203053	0.680477	0.036098	0.23114	0.744996	0.0245585	0.183779	0.701344	0.0184219	0.163737	-0.858186	0.149397	0.245938	7.12244	-0.0559902	0.998688	-0.0875109	0.934179	-0.130686	0.464271	0.0871117	0.680633
SM	SM(d18:2/23:0)			Sphingolipids	Sphingomyelin		0.484912	0.0953453	0.233547	0.51193	0.0708095	0.32449	0.575324	0.0317022	0.202993	0.628435	0.0302429	0.226317	0.612579	0.0253983	0.225745	-0.941533	0.213838	0.320501	10.8189	-0.078225	0.999136	-0.168428	0.850265	-0.127387	0.803558	0.0368678	0.995155
CMH	CMH(d18:1/16:0)			Sphingolipids	Monohexosylceramides	HMDB04971	1.21795	0.118095	0.289272	1.15953	0.0626386	0.287046	1.12584	0.05809	0.371958	1.05461	0.0355868	0.266307	1.07374	0.0302334	0.268721	0.9428	0.414354	0.342505	17.1334	0.0709161	0.992893	0.0425335	0.993036	0.0942884	0.763942	-0.0259281	0.995888
CMH	CMH(d18:1/22:0)			Sphingolipids	Monohexosylceramides	HMDB04974	0.669147	0.0666577	0.163277	0.82746	0.0592988	0.271741	0.827896	0.0491406	0.314653	0.872758	0.0376408	0.281678	0.819478	0.0266318	0.236709	-0.702223	0.453731	0.26565	14.3047	-0.306367	0.708466	-0.000760108	1	-0.0761315	0.926705	0.0908756	0.787925
FSB	Sphingosine-1-phosphate			Sphingolipids	Free Sphingoid base	HMDB00277	0.625381	0.0943388	0.231082	0.487953	0.044338	0.203182	0.532222	0.0237153	0.151852	0.591506	0.0279435	0.20911	0.573543	0.0215529	0.191566	0.000370406	0.176952	0.234739	7.2824	0.357993	0.532601	-0.125285	0.910986	-0.152365	0.561146	0.0444923	0.983477
Chemical group or ratio
ArAAs	Aromatic amino acids			Amino acids			1.99049	0.140333	0.343745	1.87623	0.0599613	0.274777	1.84195	0.0537762	0.344335	1.70855	0.0332801	0.249046	1.67924	0.0285222	0.253511	0.98053	0.000827858	1.51997	15.2677	0.0852857	0.900762	0.0266028	0.990725	0.108462	0.137595	0.0249597	0.974314
BCAAs	Branched-chain amino acids			Amino acids			1.50856	0.071373	0.174827	1.57122	0.0513848	0.235475	1.67007	0.0377151	0.241494	1.63609	0.0389331	0.291349	1.67331	0.0302074	0.268489	-0.880216	0.340561	0.318786	13.8859	-0.0587058	0.986195	-0.0880258	0.634141	0.0296595	0.971036	-0.0324603	0.928917
BCAAs/ArAAs	BCAAs / ArAAs ratio			BCAAs / ArAAs			0.783021	0.0829134	0.203096	0.841579	0.0238492	0.109291	0.928604	0.0264536	0.169386	0.96473	0.0208226	0.155822	1.00469	0.0153203	0.13617	-0.986684	9.36799e-06	0.676502	4.37451	-0.104047	0.914111	-0.141965	0.190894	-0.0550616	0.761432	-0.0585477	0.538535
BTR	Branched-chain amino acids to tyrosine ratio (BTR)			BCAAs/Tyr			2.2115	0.275956	0.675951	2.29049	0.0966402	0.442861	2.6662	0.0995941	0.637713	2.81865	0.0801588	0.599854	2.96207	0.0620713	0.551702	-0.979195	9.58872e-06	10.1885	66.0058	-0.0506362	0.998324	-0.219129	0.112961	-0.0802172	0.701021	-0.071602	0.614243

## Sheet: Supp. Table C. t test
Simple name	Individual notation	Individual composition or probable ID	Common name or function	Class	Subclass	Link	Fast Mean	Fast SEM	Fast SD	Slow Mean	Slow SEM	Slow SD	fold change	log2(fold change)	Student's t-test (p)
AA	Valine		Val	Amino acids	essential	HMDB00883	0.566416	0.0107176	0.0896698	0.589452	0.00918179	0.10589	0.96092	-0.0575116	0.122607
AA	Threonine		Thr	Amino acids	essential	HMDB00167	0.44849	0.0171684	0.143641	0.386005	0.010107	0.116559	1.16188	0.216457	0.00216052
AA	Isoleucine		Ile	Amino acids	essential	HMDB00172	0.506278	0.0105783	0.0885043	0.53064	0.00933843	0.107696	0.954088	-0.0678059	0.105682
AA	Leucine		Leu	Amino acids	essential	HMDB00687	0.528983	0.00918685	0.0768627	0.550697	0.00707851	0.0816334	0.960569	-0.0580384	0.0676082
AA	Lysine		Lys	Amino acids	essential	HMDB00182	0.583507	0.00987224	0.0825971	0.585993	0.00633045	0.0730063	0.995757	-0.00613395	0.825877
AA	Methionine		Met	Amino acids	essential	HMDB00696	0.681367	0.0510452	0.427075	0.50997	0.0206917	0.238628	1.33609	0.418019	0.00247548
AA	Histidine		His	Amino acids	essential	HMDB00177	0.466109	0.00835731	0.0699223	0.481518	0.00583891	0.0673376	0.967998	-0.0469238	0.127754
AA	Phenylalanine		Phe	Amino acids	essential	HMDB00159	0.575573	0.0134401	0.112448	0.546747	0.00667309	0.0769579	1.05272	0.0741266	0.0574655
AA	Tryptophan		Trp	Amino acids	essential	HMDB00929	0.608649	0.0152799	0.127841	0.561531	0.00851727	0.098226	1.08391	0.116245	0.00814971
AA	Cystine		Cys-Cys	Amino acid derivatives	essential	HMDB00192	1.92484	0.0633978	0.530424	1.98831	0.0421486	0.486081	0.968074	-0.0468107	0.392584
AA	Glutamic Acid		Glu	Amino acids	non-essential	HMDB00148	0.514523	0.0261034	0.218397	0.406869	0.0156633	0.180638	1.26459	0.338672	0.000231452
AA	Glycine		Gly	Amino acids	non-essential	HMDB00123	0.484417	0.0102165	0.0854773	0.480483	0.00712266	0.0821425	1.00819	0.0117649	0.749422
AA	Alanine		Ala	Amino acids	non-essential	HMDB00161	0.420657	0.0125192	0.104744	0.430886	0.00957924	0.110473	0.976261	-0.0346617	0.524061
AA	Serine		Ser	Amino acids	non-essential	HMDB00187	0.409014	0.00953863	0.0798059	0.408953	0.00689673	0.079537	1.00015	0.000212254	0.995922
AA	Proline		Pro	Amino acids	non-essential	HMDB00162	0.470944	0.0164622	0.137733	0.474992	0.0120518	0.138988	0.991476	-0.0123497	0.843338
AA	Taurine		Tau	Amino acids	non-essential	HMDB00251	0.324458	0.0126498	0.105836	0.37741	0.00957687	0.110446	0.859696	-0.218102	0.00116966
AA	Asparagine		Asn	Amino acids	non-essential	HMDB00168	0.625403	0.0171315	0.143332	0.593612	0.00930878	0.107354	1.05355	0.0752656	0.10583
AA	Aspartic Acid		Asp	Amino acids	non-essential	HMDB00191	0.289208	0.0122743	0.102694	0.28484	0.00847335	0.0977194	1.01533	0.0219545	0.766459
AA	Glutamine		Gln	Amino acids	non-essential	HMDB00641	0.753451	0.0312506	0.261461	0.830286	0.0208142	0.240041	0.907459	-0.140096	0.0368408
AA	Arginine		Arg	Amino acids	non-essential	HMDB00517	0.552534	0.01547	0.129432	0.579929	0.0108007	0.12456	0.952762	-0.0698128	0.143276
AA	Tyrosine		Tyr	Amino acids	conditionally essential (phenylalanine)	HMDB00158	0.677403	0.0157401	0.131691	0.582613	0.010318	0.118993	1.1627	0.217477	4.93817e-07
AA	Sarcosine			Amino Acids and Derivatives	Alpha Amino Acids and Derivatives	HMDB00271	0.57309	0.0218882	0.18313	0.519245	0.0107532	0.124011	1.1037	0.142344	0.0294644
SFA	12:0		Lauric acid	Non-esterified fatty acids	Saturated fatty acids	HMDB00638	0.714913	0.0433998	0.363109	0.588349	0.0197817	0.228133	1.21512	0.281096	0.00928697
SFA	14:0		Myristic acid	Non-esterified fatty acids	Saturated fatty acids	HMDB00806	0.860947	0.0567525	0.474826	0.621414	0.0263301	0.303654	1.38547	0.470371	0.000225376
SFA	15:0		Pentadecylic acid	Non-esterified fatty acids	Saturated fatty acids	HMDB00826	0.800802	0.0468875	0.392289	0.617954	0.0200394	0.231106	1.29589	0.373947	0.000533102
SFA	16:0		Palmitic acid	Non-esterified fatty acids	Saturated fatty acids	HMDB00220	0.866765	0.0464152	0.388338	0.70197	0.0207454	0.239247	1.23476	0.304231	0.00162912
SFA	17:0		Margaric acid	Non-esterified fatty acids	Saturated fatty acids	HMDB02259	0.473138	0.016199	0.13553	0.480211	0.0101203	0.116712	0.98527	-0.0214096	0.698499
SFA	18:0		Stearic acid	Non-esterified fatty acids	Saturated fatty acids	HMDB00827	0.569764	0.0152137	0.127287	0.587964	0.00984263	0.113511	0.969046	-0.0453626	0.299223
SFA	20:0		Arachidic acid	Non-esterified fatty acids	Saturated fatty acids	HMDB02212	0.59855	0.0167581	0.140208	0.632096	0.0112215	0.129413	0.946929	-0.0786718	0.0896797
MUFA	14:1n-5		Myristoleic acid	Non-esterified fatty acids	Monounsaturated fatty acids	HMDB02000	1.05874	0.081976	0.68586	0.696771	0.0388696	0.448266	1.5195	0.603593	0.000125504
MUFA		14:1n-x		Non-esterified fatty acids	Monounsaturated fatty acids		1.16178	0.0703469	0.588565	0.88392	0.0359707	0.414834	1.31435	0.394346	0.000644405
MUFA	16:1n-7		Palmitoleic acid	Non-esterified fatty acids	Monounsaturated fatty acids	HMDB03229	1.14007	0.0837664	0.70084	0.758632	0.0422896	0.487708	1.5028	0.587655	9.29466e-05
MUFA	16:1n-9		Hypogeic acid	Non-esterified fatty acids	Monounsaturated fatty acids	HMDB02186	0.839796	0.0475453	0.397792	0.675533	0.0291382	0.336039	1.24316	0.314012	0.00218798
MUFA		16:1n-x		Non-esterified fatty acids	Monounsaturated fatty acids		0.183224	0.0145739	0.121934	0.172686	0.00830228	0.0957466	1.06102	0.0854532	0.53109
MUFA		17:1n-x		Non-esterified fatty acids	Monounsaturated fatty acids		0.587258	0.033322	0.278792	0.478554	0.0211005	0.243342	1.22715	0.295312	0.00447683
MUFA	18:1n-9		Oleic acid	Non-esterified fatty acids	Monounsaturated fatty acids	HMDB00207	1.1127	0.0565588	0.473205	0.884714	0.0292428	0.337244	1.25769	0.330779	0.000517342
MUFA		18:1n-x		Non-esterified fatty acids	Monounsaturated fatty acids		0.150406	0.00969914	0.0811488	0.137509	0.00626071	0.0722021	1.09379	0.129339	0.248035
MUFA		18:1n-x		Non-esterified fatty acids	Monounsaturated fatty acids		0.200555	0.0306871	0.249303	0.200176	0.0167932	0.192939	1.0019	0.00273344	0.991362
MUFA		19:1n-x		Non-esterified fatty acids	Monounsaturated fatty acids		1.08692	0.0597613	0.496415	0.819915	0.0330318	0.380941	1.32565	0.406701	0.0001594
MUFA	20:1n-6		Gadoleic acid	Non-esterified fatty acids	Monounsaturated fatty acids		0.843452	0.0375552	0.314209	0.739917	0.0248054	0.28607	1.13993	0.188943	0.0188072
MUFA	20:1n-9		Eicosenoic acid	Non-esterified fatty acids	Monounsaturated fatty acids	HMDB02231	0.130638	0.027333	0.228684	0.151742	0.0173714	0.200336	0.860926	-0.216038	0.497961
MUFA	24:1n-9		Nervonic acid	Non-esterified fatty acids	Monounsaturated fatty acids	HMDB02368	1.02414	0.0315357	0.263847	0.892279	0.0190408	0.219589	1.14778	0.19885	0.000200293
PUFA		14:3n-x		Non-esterified fatty acids	Polyunsaturated fatty acids		0.631648	0.0109096	0.091276	0.632199	0.00993585	0.114586	0.999127	-0.00125987	0.970212
PUFA	16:2n-4,7		Palmitolinoleic acid	Non-esterified fatty acids	Polyunsaturated fatty acids		0.68629	0.043113	0.36071	0.52197	0.0203802	0.235035	1.31481	0.394851	0.000831944
PUFA		16:3n-x		Non-esterified fatty acids	Polyunsaturated fatty acids		0.719013	0.0421042	0.352269	0.530125	0.0235516	0.27161	1.35631	0.439684	0.000154751
PUFA		16:3n-x		Non-esterified fatty acids	Polyunsaturated fatty acids		0.517758	0.0303131	0.253618	0.486725	0.0207547	0.239355	1.06376	0.0891685	0.390775
PUFA	18:2n-6		Linoleic acid (LA)	Non-esterified fatty acids	Polyunsaturated fatty acids	HMDB00673	0.55137	0.0259624	0.217217	0.482492	0.0157191	0.181282	1.14276	0.192517	0.0173137
PUFA	18:2n-6 trans		Linoelaidic acid	Non-esterified fatty acids	Polyunsaturated fatty acids	HMDB06270	0.225472	0.0356182	0.094237	0.248256	0.0327752	0.113537	0.908221	-0.138885	0.660358
PUFA		18:2n-x		Non-esterified fatty acids	Polyunsaturated fatty acids		0.254516	0.0173463	0.145129	0.208906	0.0111144	0.128177	1.21833	0.284903	0.0224188
PUFA	18:3n-3		Alpha-Linolenic acid (ALA)	Non-esterified fatty acids	Polyunsaturated fatty acids	HMDB01388	0.508904	0.0369326	0.309	0.369862	0.0177248	0.204412	1.37593	0.460407	0.000982877
PUFA	18:3n-6		Gamma-Linolenic acid (GLA)	Non-esterified fatty acids	Polyunsaturated fatty acids	HMDB03073	0.484558	0.0402024	0.336358	0.341887	0.0179093	0.20654	1.41731	0.503152	0.00162849
PUFA		18:3n-x		Non-esterified fatty acids	Polyunsaturated fatty acids		0.240451	0.0438893	0.158245	0.192138	0.0292671	0.162952	1.25145	0.3236	0.370799
PUFA	18:4n-3		Stearidonic acid (SDA)	Non-esterified fatty acids	Polyunsaturated fatty acids	HMDB06547	0.481257	0.0313246	0.262081	0.408675	0.0250559	0.28787	1.1776	0.235853	0.0802853
PUFA		20:2n-x		Non-esterified fatty acids	Polyunsaturated fatty acids		1.08457	0.0637359	0.533253	0.841628	0.0363893	0.419662	1.28866	0.365866	0.00124607
PUFA	20:3n-3		Eicosatrienoid acid (ETE)	Non-esterified fatty acids	Polyunsaturated fatty acids	HMDB60039	0.584385	0.0431697	0.361183	0.461972	0.0152392	0.175747	1.26498	0.339115	0.00896094
PUFA	20:3n-9		Mead acid	Non-esterified fatty acids	Polyunsaturated fatty acids	HMDB10378	0.700959	0.0354018	0.296193	0.59638	0.0237398	0.27378	1.17536	0.233099	0.0127096
PUFA		20:3n-x		Non-esterified fatty acids	Polyunsaturated fatty acids		0.483666	0.021266	0.177925	0.444626	0.013457	0.155194	1.0878	0.121419	0.107126
PUFA	20:4n-3		Eicosatetraenoic acid (ETA)	Non-esterified fatty acids	Polyunsaturated fatty acids	HMDB02177	0.56909	0.0368521	0.278227	0.452779	0.020069	0.20069	1.25688	0.32985	0.00677865
PUFA	20:4n-6		Arachidonic acid (AA)	Non-esterified fatty acids	Polyunsaturated fatty acids	HMDB01043	0.379604	0.0167631	0.14025	0.361509	0.00933792	0.10769	1.05005	0.0704611	0.347708
PUFA		20:4n-x		Non-esterified fatty acids	Polyunsaturated fatty acids		0.347471	0.0320231	0.267924	0.28088	0.0179678	0.207215	1.23708	0.306938	0.0723988
PUFA	20:5n-3		Eicosapentaenoic acid (EPA, Timnodonic acid)	Non-esterified fatty acids	Polyunsaturated fatty acids	HMDB01999	0.488473	0.0515143	0.430999	0.428618	0.0242878	0.2801	1.13965	0.188586	0.295798
PUFA		22:3n-x		Non-esterified fatty acids	Polyunsaturated fatty acids		0.604434	0.0211076	0.176599	0.521895	0.0156272	0.180222	1.15815	0.211824	0.00205477
PUFA		22:3n-x		Non-esterified fatty acids	Polyunsaturated fatty acids		0.872097	0.0342922	0.286909	0.720167	0.0223217	0.257426	1.21097	0.276158	0.000164579
PUFA	22:4n-6		Adrenic acid	Non-esterified fatty acids	Polyunsaturated fatty acids	HMDB02226	0.420533	0.0198294	0.165905	0.355064	0.0132211	0.152473	1.18439	0.244138	0.00528125
PUFA	22:5n-3		Docosapentaenoic acid (DPA, Clupanodonic acid)	Non-esterified fatty acids	Polyunsaturated fatty acids	HMDB06528	0.474457	0.0255579	0.213833	0.411534	0.0155546	0.179385	1.1529	0.205268	0.027503
PUFA	22:5n-6		Docosapentaenoic acid (Osbond acid)	Non-esterified fatty acids	Polyunsaturated fatty acids	HMDB01976	0.426041	0.0177647	0.14863	0.345591	0.0114304	0.131822	1.23279	0.301925	0.000106854
PUFA	22:6n-3		Docosahexaenoic acid (DHA, Cervonic acid)	Non-esterified fatty acids	Polyunsaturated fatty acids	HMDB02183	0.869896	0.032332	0.270509	0.808836	0.02178	0.251179	1.07549	0.104997	0.110528
oxFA	13-HODE			Oxidized fatty acids	Hydroxy-octadecadienoic acids	HMDB04667	0.0204514	0.00780863	0.0653317	0.0242892	0.0069508	0.0801605	0.841996	-0.248115	0.730682
oxFA	x-HODE			Oxidized fatty acids	Hydroxy-octadecadienoic acids		0.00824211	0.00426975	0.0357233	0.00977438	0.00367431	0.0423743	0.843236	-0.245992	0.796647
oxFA	x-HODE			Oxidized fatty acids	Hydroxy-octadecadienoic acids		0.239915	0.0203064	0.168678	0.171861	0.00798533	0.0920914	1.39599	0.481285	0.00244189
oxFA	x-HODE			Oxidized fatty acids	Hydroxy-octadecadienoic acids		0.59185	0.0313966	0.262682	0.495068	0.0181937	0.20982	1.19549	0.257603	0.00874175
oxFA	x-HODE			Oxidized fatty acids	Hydroxy-octadecadienoic acids		0.801904	0.0496836	0.415683	0.688101	0.019389	0.223604	1.16539	0.22081	0.0355601
oxFA	13-OxoODE			Oxidized fatty acids	Oxo-octadecadienoic acids	HMDB04668	0.0123728	0.00810891	0.0668677	0.0200323	0.00819849	0.0934772	0.617643	-0.695154	0.507399
oxFA	x-OxoODE			Oxidized fatty acids	Oxo-octadecadienoic acids		0.0392616	0.0073244	0.060841	0.0453687	0.00904652	0.101547	0.865388	-0.20858	0.600415
oxFA	x-OxoODE			Oxidized fatty acids	Oxo-octadecadienoic acids		0.0733213	0.0073005	0.0597571	0.0791054	0.00818695	0.0915329	0.926881	-0.109544	0.598622
oxFA	x-OxoODE			Oxidized fatty acids	Oxo-octadecadienoic acids		0.0727338	0.00902759	0.0699274	0.0613738	0.00572032	0.0624014	1.1851	0.245004	0.271231
oxFA	x-OxoODE			Oxidized fatty acids	Oxo-octadecadienoic acids		0.102326	0.0123462	0.0979953	0.124319	0.0113209	0.125555	0.823091	-0.280876	0.191143
oxFA	x-OxoODE			Oxidized fatty acids	Oxo-octadecadienoic acids		0.0802183	0.00939381	0.0774634	0.0593483	0.0069898	0.0772049	1.35165	0.434726	0.0760212
oxFA	x-DiHETrE			Oxidized fatty acids	Dihydroxyeicosatrienoic acids		0.0130934	0.00938511	0.0750809	0.0121645	0.00424395	0.0474488	1.07637	0.106171	0.928337
oxFA	5-HETE			Oxidized fatty acids	Hydroxy-eicosatetraenoic acids (HETE), Epoxy eicosatetraaenoic acids (EET)	HMDB11134	0.0152612	0.012079	0.0996061	0.0287806	0.0102522	0.111839	0.530259	-0.915231	0.40944
oxFA	9-HETE			Oxidized fatty acids	Hydroxy-eicosatetraenoic acids (HETE), Epoxy eicosatetraenoic acids (EET)	HMDB10222	0.0127925	0.0112609	0.0928598	0.0142707	0.00572101	0.0637064	0.89642	-0.157753	0.907068
oxFA	11-HETE			Oxidized fatty acids	Hydroxy-eicosatetraenoic acids (HETE), Epoxy eicosatetraenoic acids (EET)	HMDB04682	0.0152328	0.0108438	0.0907257	0.0177933	0.00647659	0.0735599	0.8561	-0.224149	0.839703
oxFA	12-HETE			Oxidized fatty acids	Hydroxy-eicosatetraenoic acids (HETE), Epoxy eicosatetraenoic acids (EET)	HMDB06111	0.0881687	0.0172168	0.144046	0.0913051	0.00941284	0.108554	0.965649	-0.0504291	0.873295
oxFA	15-HETE			Oxidized fatty acids	Hydroxy-eicosatetraenoic acids (HETE), Epoxy eicosatetraenoic acids (EET)	HMDB03876	0.0191471	0.0114094	0.0947736	0.0218801	0.00702636	0.0804204	0.875091	-0.192494	0.83031
oxFA	x-HETE/EET			Oxidized fatty acids	Hydroxy-eicosatetraenoic acids (HETE), Epoxy eicosatetraenoic acids (EET)		0.00857522	0.0050048	0.04035	0.00921237	0.00278752	0.0311654	0.930838	-0.103398	0.911655
oxFA	x-HETE/EET			Oxidized fatty acids	Hydroxy-eicosatetraenoic acids (HETE), Epoxy eicosatetraenoic acids (EET)		0.0132212	0.00809067	0.066225	0.0119799	0.00359216	0.0396767	1.10362	0.142242	0.888784
AC	AC(6:0)		Hexanoylcarnitine	Fatty esters	Acylcarnitines	HMDB00705	1.20856	0.0705324	0.590116	1.04066	0.0309182	0.355223	1.16134	0.215789	0.031684
AC	AC(8:0)		L-Octanoylcarnitine	Fatty esters	Acylcarnitines	HMDB00791	0.770948	0.0421475	0.352631	0.783817	0.0227306	0.262142	0.983581	-0.0238837	0.788629
AC		AC(8:1n-x)		Fatty esters	Acylcarnitines		0.272746	0.0207607	0.173696	0.261513	0.0164864	0.19013	1.04295	0.0606721	0.680817
AC	AC(9:0)		Nonanoylcarnitine	Fatty esters	Acylcarnitines	HMDB13288	0.884669	0.0461974	0.386515	0.910129	0.0324134	0.37381	0.972026	-0.0409329	0.648978
AC	AC(10:0)		Decanoylcarnitine	Fatty esters	Acylcarnitines	HMDB00651	1.10438	0.0491078	0.410865	1.04585	0.0267332	0.308303	1.05596	0.0785537	0.297508
AC		AC(10:1n-x)		Fatty esters	Acylcarnitines		0.640091	0.0341835	0.286	0.715691	0.029144	0.336105	0.894368	-0.16106	0.110953
AC	AC(12:0)		Dodecanoylcarnitine	Fatty esters	Acylcarnitines	HMDB02250	1.03018	0.0439767	0.332017	1.01167	0.0293973	0.293973	1.01829	0.0261521	0.718047
AC		AC(12:1n-x)		Fatty esters	Acylcarnitines		1.10976	0.0558488	0.467264	1.08127	0.0361124	0.416468	1.02634	0.0375132	0.657607
AC		AC(14:1n-x)		Fatty esters	Acylcarnitines		1.35041	0.0729822	0.610613	1.16171	0.0432438	0.491155	1.16244	0.217156	0.028016
AC	AC(18:1n-9)		Oleoylcarnitine	Fatty esters	Acylcarnitines	HMDB05065	0.988452	0.0571787	0.471507	0.931617	0.0399851	0.445255	1.06101	0.0854332	0.40851
AC	AC(18:2n-6)		Arachidyl carnitine	Fatty esters	Acylcarnitines	HMDB06460	0.358114	0.0222565	0.140762	0.461398	0.022888	0.221907	0.776149	-0.365594	0.00159682
DAG	DG(26:0)	DG(14:0/12:0)		Glycerolipids	Diacylglycerols		0.517176	0.0249098	0.208411	0.468174	0.0221173	0.255069	1.10467	0.143612	0.168421
DAG	DG(32:0)	DG(16:0+16:0+0:0)		Glycerolipids	Diacylglycerols		0.676505	0.0213146	0.178331	0.615994	0.0144125	0.166213	1.09823	0.135184	0.0171298
DAG	DG(32:1)	DG(16:0+16:1+0:0)+ DG (14:0+18:1+0:0)		Glycerolipids	Diacylglycerols		0.501489	0.0251837	0.210702	0.461803	0.0182228	0.210156	1.08594	0.11894	0.202826
DAG	DG(32:2)	DG(14:0+18:2+0:0)		Glycerolipids	Diacylglycerols		0.268969	0.0142709	0.119399	0.27911	0.0119021	0.137261	0.963665	-0.0533957	0.60179
DAG	DG(34:0)	DG(16:0+18:0+0:0)		Glycerolipids	Diacylglycerols		0.847978	0.0222152	0.185866	0.821236	0.0117907	0.135977	1.03256	0.0462305	0.289999
DAG	DG(34:1)	DG(16:0+18:1+0:0)		Glycerolipids	Diacylglycerols		0.588557	0.0232241	0.194307	0.564425	0.016703	0.192629	1.04275	0.0603997	0.398641
DAG	DG(34:2)	DG(16:0+18:2+0:0)		Glycerolipids	Diacylglycerols		0.462865	0.0209147	0.174985	0.460344	0.0134316	0.154901	1.00548	0.00787861	0.916219
DAG	DG(36:2)	DG(18:1+18:1+0:0)		Glycerolipids	Diacylglycerols		0.830268	0.0309508	0.258953	0.828045	0.0208949	0.240971	1.00269	0.00386919	0.951501
DAG	DG(36:3)	DG(18:1+18:2+0:0)		Glycerolipids	Diacylglycerols		0.527783	0.0262949	0.219999	0.563286	0.0189941	0.21905	0.936973	-0.0939209	0.27441
DAG	DG(36:4)	DG(18:2+18:2+0:0)		Glycerolipids	Diacylglycerols		0.270985	0.0234888	0.196522	0.41228	0.0276334	0.318684	0.657283	-0.605414	0.000134182
DAG	DG(36:4)	DG(18:1+18:3+0:0)		Glycerolipids	Diacylglycerols		0.326274	0.0187971	0.157268	0.408129	0.0167438	0.193099	0.799439	-0.32294	0.00257583
DAG	DG(36:4)	DG(16:0+20:4+0:0)		Glycerolipids	Diacylglycerols		0.639635	0.0343229	0.287166	0.540153	0.0199577	0.230163	1.18417	0.243881	0.0136034
TAG	TG(42:0)	TG(14:0+12:0+16:0)		Glycerolipids	Triacylglycerols		1.01002	0.096993	0.811501	0.896533	0.0758448	0.874685	1.12658	0.171952	0.368969
TAG	TG(44:0)	TG(16:0+16:0+12:0) + TG(16:0+14:0+14:0)		Glycerolipids	Triacylglycerols		0.965291	0.0758571	0.634666	0.849581	0.0599356	0.691211	1.1362	0.184212	0.245199
TAG	TG(44:1)	TG(14:0+18:1+12:0) + TG(16:0+16:1+12:0)		Glycerolipids	Triacylglycerols		1.16172	0.0924851	0.773786	0.943093	0.0665213	0.767161	1.23181	0.300784	0.0557444
TAG	TG(44:2)	TG(14:0+18:2+12:0)		Glycerolipids	Triacylglycerols		1.02415	0.0893363	0.747441	0.849066	0.0634123	0.731306	1.20621	0.270481	0.109168
TAG	TG(45:0)	TG(16:0+15:0+14:0)		Glycerolipids	Triacylglycerols		1.01224	0.0732704	0.613024	0.936841	0.0507212	0.584946	1.08048	0.11167	0.391629
TAG	TG(46:0)	TG(16:0+16:0+14:0)		Glycerolipids	Triacylglycerols		0.922237	0.0770145	0.635078	0.754767	0.0461006	0.525627	1.22188	0.289105	0.0492143
TAG	TG(46:1)	TG(12:0+18:1+16:0)		Glycerolipids	Triacylglycerols		1.10095	0.0720787	0.603054	0.86838	0.0508279	0.586176	1.26782	0.342354	0.00843502
TAG	TG(46:2)	TG(14:0+18:2+14:0) + TG(16:1+18:1+12:0)		Glycerolipids	Triacylglycerols		1.1355	0.0806117	0.674446	0.923431	0.0541883	0.62493	1.22965	0.298253	0.0264658
TAG	TG(46:3)	TG(18:2+16:1+12:0 + TG(18:1+16:2+12:0) + TG(10:0+18:2+18:1)		Glycerolipids	Triacylglycerols		1.03741	0.0804093	0.672752	0.85014	0.0504602	0.581935	1.22028	0.287216	0.0403575
TAG	TG(47:0)	TG(16:0+16:0+15:0)		Glycerolipids	Triacylglycerols		1.08121	0.0585791	0.490108	0.930559	0.040374	0.465616	1.1619	0.216482	0.0326149
TAG	TG(47:1)	TG(18:1+14:0+15:0) + TG(16:1+17:0+14:0)		Glycerolipids	Triacylglycerols		1.13726	0.0630463	0.527483	0.940295	0.0408688	0.471322	1.20948	0.274382	0.00720605
TAG	TG(48:0)	TG(16:0/16:0/16:0)		Glycerolipids	Triacylglycerols	HMDB05356	1.03086	0.0622651	0.520948	0.870022	0.0415657	0.479359	1.18486	0.244721	0.0286076
TAG	TG(48:1)	TG(14:0+18:1+16:0) + TG(16:0+16:1+16:0)		Glycerolipids	Triacylglycerols		1.07736	0.0681092	0.569843	0.855443	0.0415891	0.479629	1.25942	0.332759	0.00374629
TAG	TG(48:2)	TG(14:0+18:1+16:1) + TG(16:0+18:2+14:0)		Glycerolipids	Triacylglycerols		1.08618	0.0599359	0.50146	0.866666	0.0385443	0.444514	1.25328	0.325713	0.00160799
TAG	TG(48:3)	TG(18:1+18:2+12:0)		Glycerolipids	Triacylglycerols		1.05914	0.0708117	0.592453	0.891972	0.0435182	0.501876	1.18741	0.247819	0.0354732
TAG	TG(48:4)	TG(18:2+18:2+12:0) + TG(18:1+18:3+12:0)		Glycerolipids	Triacylglycerols		0.796899	0.0644534	0.539256	0.706317	0.0455226	0.524992	1.12825	0.17408	0.248413
TAG	TG(49:0)	TG(16:0+17:0+16:0) + TG(18:0+17:0+14:0)		Glycerolipids	Triacylglycerols		1.19312	0.065575	0.54864	0.992215	0.045252	0.521871	1.20248	0.266011	0.0111642
TAG	TG(49:1)	TG(15:0+18:1+16:0)		Glycerolipids	Triacylglycerols		1.41045	0.07471	0.625069	1.13971	0.0450063	0.519038	1.23755	0.307489	0.00119294
TAG	TG(49:2)	TG(15:0+18:2+16:0) + TG(18:1+16:1+15:0) + TG(18:1+14:0+17:1) + TG(16:0+18:2+15:0)		Glycerolipids	Triacylglycerols		1.2274	0.06516	0.545168	1.01261	0.0346438	0.399532	1.21211	0.277516	0.00437696
TAG	TG(49:3)	TG(17:1+16:1+16:1) + TG(18:2+15:0+16:1)		Glycerolipids	Triacylglycerols		1.11288	0.0660254	0.552408	0.954394	0.035569	0.410202	1.16606	0.221643	0.0368392
TAG	TG(50:0)	TG(16:0+16:0+18:0)		Glycerolipids	Triacylglycerols		1.18085	0.0699292	0.58507	1.03446	0.0519077	0.598629	1.14151	0.190945	0.0966867
TAG	TG(50:1)	TG(16:0+18:1+16:0)		Glycerolipids	Triacylglycerols		1.11477	0.0543739	0.454924	1.01378	0.0317261	0.365883	1.09962	0.137	0.11137
TAG	TG(50:2)	TG(16:0+18:1+16:1) + TG(18:1+18:1+14:0) + TG(16:0+18:2+16:0)		Glycerolipids	Triacylglycerols		1.09084	0.0451747	0.377958	0.962596	0.0283327	0.326749	1.13323	0.180443	0.0126485
TAG	TG(50:3)	TG(16:1+18:1+16:1) + TG(16:0+18:2+16:1)		Glycerolipids	Triacylglycerols		1.09527	0.0480743	0.402219	0.957978	0.026985	0.311206	1.14331	0.193218	0.0142132
TAG	TG(50:4)	TG(16:1+18:2+16:1) + TG(16:1+18:3+16:0) + TG(18:1+18:3+14:0) + TG(14:0+18.4+18:0)		Glycerolipids	Triacylglycerols		1.08088	0.0695269	0.581704	0.989674	0.0340105	0.392228	1.09216	0.127181	0.241364
TAG	TG(50:5)	TG(18:3+18:2+14:0)		Glycerolipids	Triacylglycerols		0.895712	0.0620019	0.518745	0.824086	0.0349788	0.403396	1.08692	0.12024	0.316478
TAG	TG(51:1)	TG(16:0+17:0+18:1)		Glycerolipids	Triacylglycerols		1.45254	0.0751778	0.628983	1.19398	0.046553	0.536875	1.21656	0.282804	0.00242802
TAG	TG(51:2)	TG(16:0+17:1+18:1)		Glycerolipids	Triacylglycerols		1.51997	0.0741833	0.620662	1.29293	0.0428186	0.493808	1.1756	0.233399	0.00915637
TAG	TG(51:3)	TG(16:0+17:1+18:2) + TG(18:2+18:1+15:0)		Glycerolipids	Triacylglycerols		1.1861	0.0633836	0.530305	1.08403	0.0331614	0.382435	1.09415	0.129815	0.156528
TAG	TG(51:4)	TG(18:2+18:2+15:0) + TG(17:1+18:2+16:1) + TG(17:1+18:3+16:0)		Glycerolipids	Triacylglycerols		1.03005	0.0552464	0.462224	0.995837	0.0296712	0.342185	1.03436	0.0487375	0.586429
TAG	TG(52:0)	TG(16:0+18:0+18:0)		Glycerolipids	Triacylglycerols		1.08994	0.0779099	0.651841	1.05443	0.0609074	0.702418	1.03368	0.0477879	0.726078
TAG	TG(52:1)	TG(16:0+18:1+18:0)		Glycerolipids	Triacylglycerols		1.31157	0.0602119	0.503769	1.13824	0.0417987	0.482046	1.15228	0.204492	0.0174243
TAG	TG(52:2)	TG(16:0+18:1+18:1)		Glycerolipids	Triacylglycerols		1.06976	0.0440483	0.368535	1.05629	0.0243784	0.281145	1.01276	0.0182857	0.78948
TAG	TG(52:3)	TG(16:0+18:1+18:2)		Glycerolipids	Triacylglycerols		0.993904	0.0311367	0.260508	0.985166	0.0168483	0.194304	1.00887	0.0127396	0.805509
TAG	TG(52:4)	TG(16:0+18:2+18:2)		Glycerolipids	Triacylglycerols		0.976564	0.0400172	0.334808	0.970333	0.0222196	0.256249	1.00642	0.00923383	0.891971
TAG	TG(52:5)	TG(16:0+18:2+18:3)		Glycerolipids	Triacylglycerols		1.08887	0.0669032	0.559752	1.04105	0.0401015	0.462473	1.04594	0.0648023	0.516194
TAG	TG(53:0)	TG(17:0+18:0+18:0) + TG(20:0+17:0+16:0)		Glycerolipids	Triacylglycerols		0.897278	0.0269671	0.225623	0.863194	0.017029	0.196388	1.03949	0.0558703	0.265892
TAG	TG(53:1)	TG(18:0+18:1+17:0)		Glycerolipids	Triacylglycerols		1.25096	0.0677296	0.566666	1.12103	0.0491422	0.566736	1.1159	0.158209	0.122084
TAG	TG(53:2)	TG(18:1+18:1+17:0)		Glycerolipids	Triacylglycerols		1.5452	0.0757832	0.634047	1.34457	0.0442476	0.510288	1.14921	0.200648	0.0240399
TAG	TG(53:3)	TG(18:2+18:1+17:0) + TG(18:1+18:1+17:1)		Glycerolipids	Triacylglycerols		1.45262	0.0717967	0.600695	1.29594	0.0371667	0.428628	1.1209	0.164661	0.0552565
TAG	TG(54:0)	TG(18:0/18:0/18:0)		Glycerolipids	Triacylglycerols	HMDB05393	0.927372	0.0697652	0.583697	0.962565	0.0519578	0.599207	0.963438	-0.0537357	0.68864
TAG	TG(54:1)	TG(18:0+18:1+18:0)		Glycerolipids	Triacylglycerols		1.30573	0.0817532	0.683997	1.19111	0.0596338	0.68773	1.09623	0.132551	0.25949
TAG	TG(54:2)	TG(18:0+18:1+18:1)		Glycerolipids	Triacylglycerols		1.61756	0.0649512	0.543421	1.43999	0.0396633	0.457419	1.12332	0.167764	0.0146994
TAG	TG(54:3)	TG(20:2+20:1+14:0) + TG(20:2+18:1+16:0) + TG(20:1+18:2+16:0) + TG(18:2+18:1+18:0)		Glycerolipids	Triacylglycerols		1.32335	0.0504186	0.421833	1.31226	0.0295733	0.341056	1.00845	0.0121392	0.849872
TAG	TG(54:4)	TG(18:2+18:1+18:1) + TG(18:2+18:2+18:0)		Glycerolipids	Triacylglycerols		1.191	0.0482893	0.404017	1.21306	0.0288843	0.33311	0.981816	-0.0264761	0.677797
TAG	TG(54:5)	TG(18:2+18:2+18:1)		Glycerolipids	Triacylglycerols		1.20887	0.0511215	0.427714	1.21327	0.032135	0.370599	0.996378	-0.00523443	0.939434
TAG	TG(54:5)	TG(18:1+20:4+16:0)		Glycerolipids	Triacylglycerols		2.15092	0.100435	0.815939	1.72333	0.0495779	0.56091	1.24811	0.319748	0.000236799
TAG	TG(54:6)	TG(18:2+18:3+18:1)		Glycerolipids	Triacylglycerols		1.19831	0.0907601	0.759354	1.23407	0.0637045	0.734676	0.971015	-0.0424343	0.744824
TAG	TG(54:6)	TG(20:4+18:2+16:0)		Glycerolipids	Triacylglycerols		1.53443	0.0763533	0.638818	1.35919	0.0438149	0.505298	1.12893	0.174958	0.0488801
TAG	TG(54:7)	TG(18:2+18:3+18:2)		Glycerolipids	Triacylglycerols		0.665506	0.0795744	0.665767	0.747425	0.0524485	0.604865	0.890399	-0.167476	0.376899
TAG	TG(54:7)	TG(20:5+18:2+16:0)		Glycerolipids	Triacylglycerols		1.82415	0.105232	0.880435	1.52903	0.0726509	0.837851	1.19301	0.254608	0.0200636
TAG	TG(56:0)	TG(20:0+18:0+18:0) + TG(22:0+20:0+14:0)		Glycerolipids	Triacylglycerols		0.906895	0.0566713	0.474146	0.928073	0.0423543	0.488454	0.977181	-0.0333017	0.767104
TAG	TG(56:1)	TG(22:0+18:1+16:0) + TG(24:0+16:1+16:0)		Glycerolipids	Triacylglycerols		1.13214	0.0728513	0.609517	1.09109	0.0535916	0.618049	1.03762	0.0532818	0.65181
TAG	TG(56:2)	TG(18:1+20:1+18:0)		Glycerolipids	Triacylglycerols		1.65141	0.083435	0.698068	1.48224	0.059493	0.686106	1.11413	0.155924	0.0985065
TAG	TG(56:3)	TG(18:1+20:1+18:1)		Glycerolipids	Triacylglycerols		1.75498	0.080389	0.672582	1.61393	0.0484742	0.559032	1.0874	0.120877	0.113209
TAG	TG(56:5)	TG(22:5+18:0+16:0) + TG(22:4+18:1+16:0)		Glycerolipids	Triacylglycerols		1.59108	0.0839316	0.702222	1.3985	0.0510414	0.588638	1.13771	0.186131	0.0396957
TAG	TG(56:5)	TG(20:4+18:1+18:0)		Glycerolipids	Triacylglycerols		2.24636	0.0879436	0.735789	2.07081	0.0462471	0.533348	1.08477	0.117391	0.0800981
TAG	TG(56:6)	TG(22:5+18:1+16:0) + TG(20:4+18:1+18:1)		Glycerolipids	Triacylglycerols		1.94149	0.0709647	0.593733	1.76047	0.042868	0.494378	1.10283	0.141205	0.0218768
TAG	TG(56:7)	TG(22:5+18:2+16:0) + TG(20:4+18:2+18:1)		Glycerolipids	Triacylglycerols		1.58093	0.0809382	0.677177	1.52871	0.046227	0.533116	1.03416	0.0484609	0.576384
TAG	TG(56:7)	TG(22:6+18:1+16:0)		Glycerolipids	Triacylglycerols		3.45	0.115185	0.963704	3.20413	0.0790404	0.911538	1.07674	0.106664	0.0748249
TAG	TG(56:8)	TG(20:5+18:2+18:1) + TG(20:4+18:2+18:2)		Glycerolipids	Triacylglycerols		1.20176	0.0825438	0.690611	1.23239	0.0507765	0.585583	0.975141	-0.036317	0.739723
TAG	TG(56:8)	TG(22:6+18:2+16:0)		Glycerolipids	Triacylglycerols		2.74964	0.106122	0.887881	2.72677	0.0662678	0.764238	1.00839	0.012047	0.84837
TAG	TG(58:1)	TG(24:0+18:1+16:0)		Glycerolipids	Triacylglycerols		1.06739	0.0694214	0.580821	1.06135	0.0542107	0.625188	1.00568	0.00817433	0.946714
TAG	TG(58:2)	TG(18:1+22:0+18:1)		Glycerolipids	Triacylglycerols		1.30495	0.0784131	0.656051	1.20871	0.05812	0.670273	1.07962	0.110527	0.328532
TAG	TG(58:3)	TG(22:1+18:1+18:1) + TG(22:1+18:2+18:0)		Glycerolipids	Triacylglycerols		1.73201	0.0839185	0.702112	1.52549	0.0560443	0.646335	1.13538	0.18318	0.0369756
TAG	TG(58:4)	TG(22:0+18:2+18:2)		Glycerolipids	Triacylglycerols		1.65823	0.0883929	0.739548	1.46886	0.0466576	0.538082	1.12893	0.174954	0.0607971
TAG	TG(58:6)	TG(22:5+18:0+18:1)		Glycerolipids	Triacylglycerols		2.07336	0.069955	0.585286	1.84493	0.0383115	0.44183	1.12381	0.168403	0.00500077
TAG	TG(58:7)	TG(22:5+18:2+18:0) + TG(22:4+18:2+18:1) + TG(22:5+18:1+18:1)		Glycerolipids	Triacylglycerols		2.09508	0.0745974	0.624127	1.93662	0.0416047	0.479809	1.08182	0.113466	0.0661751
TAG	TG(58:9)	TG(20:4+20:4+18:1) + TG(22:6+18:1+18:2)		Glycerolipids	Triacylglycerols		2.39144	0.0767363	0.642022	2.3141	0.0563842	0.650254	1.03342	0.0474268	0.419505
ChoE	ChoE(14:0)			Sterols	Cholesteryl Ester	HMDB06725	0.603272	0.0301702	0.246954	0.574948	0.0220901	0.250895	1.04926	0.069377	0.451961
ChoE	ChoE(16:0)			Sterols	Cholesteryl Ester	HMDB00885	0.43908	0.0237049	0.198329	0.558726	0.0156812	0.180844	0.78586	-0.347655	2.32994e-05
ChoE	ChoE(16:1)			Sterols	Cholesteryl Ester	HMDB00658	0.612574	0.0364428	0.304902	0.540822	0.0213533	0.246259	1.13267	0.179731	0.0920142
ChoE	ChoE(18:0)			Sterols	Cholesteryl Ester	HMDB10368	0.45063	0.0294274	0.246208	0.570897	0.0184118	0.212335	0.789336	-0.341289	0.000363119
ChoE	ChoE(18:1)			Sterols	Cholesteryl Ester	HMDB00918	0.479861	0.0205354	0.171811	0.634539	0.0161426	0.186166	0.756236	-0.403092	2.88022e-08
ChoE	ChoE(18:2)			Sterols	Cholesteryl Ester	HMDB00610	0.552247	0.0189622	0.158649	0.632274	0.0131305	0.151429	0.873429	-0.195237	0.000532916
ChoE	ChoE(18:3)			Sterols	Cholesteryl Ester	HMDB10370	0.417308	0.0270537	0.226348	0.47048	0.0190921	0.220181	0.886984	-0.173021	0.106863
ChoE	ChoE(20:2)			Sterols	Cholesteryl Ester	HMDB06734	0.706321	0.0349424	0.292349	0.70793	0.0212091	0.244595	0.997728	-0.00328165	0.966875
ChoE	ChoE(20:3)			Sterols	Cholesteryl Ester	HMDB10373	0.474646	0.0400263	0.334884	0.554765	0.0223195	0.257401	0.85558	-0.225025	0.0831424
ChoE	ChoE(20:4)			Sterols	Cholesteryl Ester	HMDB06726	0.528433	0.027055	0.226358	0.631542	0.0219961	0.253671	0.836735	-0.257157	0.00476553
ChoE	ChoE(20:5)			Sterols	Cholesteryl Ester	HMDB06731	0.678891	0.0379311	0.317354	0.954804	0.0453504	0.523006	0.711027	-0.492024	5.64477e-06
ChoE	ChoE(22:4)			Sterols	Cholesteryl Ester	HMDB06729	0.558728	0.0366253	0.306429	0.593583	0.0241213	0.27818	0.941281	-0.0873033	0.413727
ChoE	ChoE(22:5)			Sterols	Cholesteryl Ester	HMDB10375	0.518422	0.0234167	0.195918	0.65072	0.0210251	0.242473	0.79669	-0.32791	0.000113677
ChoE	ChoE(22:6)			Sterols	Cholesteryl Ester	HMDB06733	1.3626	0.0456117	0.381615	1.51865	0.0326257	0.376258	0.897245	-0.156427	0.00569339
BA	Cholic acid		CA (31% bile)	Bile acids	Primary bile acids	HMDB00619	0.784459	0.0903541	0.755957	1.00511	0.0827556	0.954385	0.780474	-0.357577	0.0734961
BA	Deoxycholic acid		DCA	Bile acids	Secondary bile acids	HMDB00626	0.345774	0.0526756	0.440716	0.581197	0.0475263	0.541883	0.594933	-0.7492	0.00207594
BA	Chenodeoxycholic acid		CDCA (45% bile)	Bile acids	Primary bile acids	HMDB00518	0.640734	0.0810457	0.678077	0.856886	0.0689814	0.795532	0.747746	-0.419379	0.0546378
BA	Lithocholic acid		LCA	Bile acids	Secondary bile acids	HMDB00761	0.522269	0.0694061	0.57653	0.557434	0.0361237	0.41503	0.936916	-0.0940079	0.654043
BA	Ursodeoxycholic acid		UDCA	Bile acids		HMDB00946	0.523791	0.0830652	0.694973	0.839284	0.0688784	0.794345	0.624092	-0.680169	0.00552536
BA	Glycochenodeoxycholic acid		GCDCA	Bile acids	Glycine-conjugated bile acids	HMDB00637	1.31602	0.0998811	0.835665	0.905397	0.0457411	0.527512	1.45353	0.539556	0.00031126
BA	Glycocholic acid		GCA	Bile acids	Glycine-conjugated bile acids	HMDB00138	1.62011	0.101117	0.846008	1.03394	0.0633043	0.730061	1.56693	0.647943	6.39431e-07
BA	Taurocholic acid		TCA	Bile acids	Taurine-conjugated bile acids	HMDB00036	3.03115	0.214731	1.79656	1.26507	0.102736	1.17586	2.39603	1.26064	3.71191e-11
BA	Taurodeoxycholic acid		TDCA	Bile acids	Taurine-conjugated bile acids	HMDB00896	1.06704	0.0992284	0.824253	0.810885	0.0617806	0.712488	1.3159	0.396048	0.0227781
BA	Taurochenodeoxycholic acid		TCDCA	Bile acids	Taurine-conjugated bile acids	HMDB00951	2.74475	0.160644	1.34405	1.32236	0.0816787	0.941965	2.07565	1.05356	2.92007e-12
BA	Taurolithocholic acid		TLCA	Bile acids	Taurine-conjugated bile acids	HMDB00722	1.463	0.103739	0.867942	1.15149	0.0724614	0.835666	1.27053	0.345427	0.0135484
BA	Tauroursodeoxycholic acid		TUDCA	Bile acids	Taurine-conjugated bile acids	HMDB00874	1.65003	0.16687	1.39613	1.25212	0.110899	1.27895	1.31779	0.398119	0.0425685
PE	PE(16:0/18:1)			Glycerophospholipids	Diacylglycerophosphoethanolamine	HMDB08927	1.29333	0.0641865	0.533173	0.975483	0.0286855	0.330818	1.32583	0.406898	1.75961e-05
PE	PE(16:0/18:2)			Glycerophospholipids	Diacylglycerophosphoethanolamine	HMDB08928	1.21126	0.0591048	0.494506	0.966527	0.0279268	0.322067	1.25321	0.32563	0.000301998
PE	PE(16:0/20:4)			Glycerophospholipids	Diacylglycerophosphoethanolamine	HMDB08937	1.2972	0.049143	0.41116	1.08723	0.025207	0.290702	1.19312	0.254741	0.000240162
PE	PE(18:1/18:2)			Glycerophospholipids	Diacylglycerophosphoethanolamine	HMDB09060	1.11562	0.0532344	0.445391	0.902033	0.0270602	0.312073	1.23679	0.306598	0.000526725
PE	PE(18:2/18:2)			Glycerophospholipids	Diacylglycerophosphoethanolamine	HMDB09093	0.422289	0.0395501	0.3309	0.418322	0.025916	0.298878	1.00948	0.0136189	0.93107
PE	PE(16:0/22:6)			Glycerophospholipids	Diacylglycerophosphoethanolamine	HMDB08946	1.84073	0.0819611	0.675869	1.6751	0.0526375	0.607046	1.09888	0.136035	0.0798384
PE	PE(18:0/20:4)			Glycerophospholipids	Diacylglycerophosphoethanolamine	HMDB09003	1.14187	0.0427471	0.357648	1.0107	0.0229625	0.264817	1.12979	0.176053	0.00795718
PE	PE(20:4/18:2)			Glycerophospholipids	Diacylglycerophosphoethanolamine	HMDB09390	0.555563	0.0299514	0.248795	0.618677	0.0258379	0.294597	0.897985	-0.155237	0.131293
PE	PE(18:0/22:6)			Glycerophospholipids	Diacylglycerophosphoethanolamine	HMDB09012	1.95641	0.081128	0.668999	1.68749	0.0509573	0.583232	1.15936	0.213333	0.00377135
PE	PE(O-16:0/18:1)			Glycerophospholipids	1-ether, 2-acylglycerophosphoethanolamine		0.694598	0.0274945	0.230035	0.678647	0.0191454	0.220796	1.02351	0.0335187	0.630155
PE	PE(P-16:0/18:2)		Plasmalogen	Glycerophospholipids	1-ether, 2-acylglycerophosphoethanolamine		0.897425	0.0374817	0.313595	0.929739	0.0244384	0.281838	0.965244	-0.0510346	0.456203
PE	PE(P-16:0/20:4)		Plasmalogen	Glycerophospholipids	1-ether, 2-acylglycerophosphoethanolamine		0.998123	0.0408608	0.341866	1.06272	0.0282691	0.326015	0.939216	-0.0904713	0.188515
PE	PE(P-18:0/18:1)		Plasmalogen	Glycerophospholipids	1-ether, 2-acylglycerophosphoethanolamine		1.03097	0.0392467	0.328362	1.02558	0.0241129	0.278084	1.00525	0.00756036	0.902105
PE	PE(P-16:0/22:6)		Plasmalogen	Glycerophospholipids	1-ether, 2-acylglycerophosphoethanolamine		1.31741	0.0429483	0.359331	1.44974	0.0295576	0.340875	0.908721	-0.138091	0.0105862
PE	PE(P-18:0/20:4)		Plasmalogen	Glycerophospholipids	1-ether, 2-acylglycerophosphoethanolamine		0.80004	0.0408269	0.341583	0.942822	0.0278439	0.321111	0.848558	-0.236914	0.0036051
PE	PE(P-18:1/20:4)		Plasmalogen	Glycerophospholipids	1-ether, 2-acylglycerophosphoethanolamine		1.03466	0.0357163	0.298824	1.1323	0.0289382	0.333732	0.913771	-0.130096	0.0414318
LPE	PE(14:0/0:0)			Glycerophospholipids	1-Monoacylglycerophosphoethanolamine	HMDB11500	0.53518	0.0173336	0.145023	0.568233	0.0132475	0.152777	0.941833	-0.0864575	0.13762
LPE	PE(16:0/0:0)			Glycerophospholipids	1-Monoacylglycerophosphoethanolamine	HMDB11503	0.656469	0.0221617	0.185418	0.632338	0.0135296	0.156031	1.03816	0.0540301	0.328128
LPE	PE(16:1/0:0)			Glycerophospholipids	1-Monoacylglycerophosphoethanolamine	HMDB11504	0.482322	0.05238	0.438243	0.533303	0.0309336	0.356744	0.904405	-0.14496	0.403688
LPE	PE(18:0/0:0)			Glycerophospholipids	1-Monoacylglycerophosphoethanolamine	HMDB11130	0.722033	0.0430028	0.359787	0.646411	0.0167466	0.193131	1.11699	0.159613	0.104757
LPE	PE(18:1/0:0)			Glycerophospholipids	1-Monoacylglycerophosphoethanolamine		0.655281	0.0211969	0.177346	0.659333	0.0155613	0.179462	0.993854	-0.00889432	0.878128
LPE	PE(18:1/0:0)			Glycerophospholipids	1-Monoacylglycerophosphoethanolamine		0.250227	0.0296092	0.247728	0.199557	0.0113764	0.131199	1.25391	0.326432	0.113684
LPE	PE(18:2/0:0)			Glycerophospholipids	1-Monoacylglycerophosphoethanolamine		0.667309	0.0388597	0.325123	0.665303	0.019389	0.223605	1.00301	0.00434273	0.963252
LPE	PE(18:2/0:0)			Glycerophospholipids	1-Monoacylglycerophosphoethanolamine		0.317004	0.0171682	0.143639	0.326226	0.0125429	0.144651	0.97173	-0.041372	0.665626
LPE		PE(18:3/0:0)		Glycerophospholipids	Monoacylglycerophosphoethanolamine		0.373531	0.0246589	0.206311	0.416501	0.0176545	0.203602	0.896832	-0.15709	0.15637
LPE		PE(18:3/0:0)		Glycerophospholipids	Monoacylglycerophosphoethanolamine		0.463468	0.0438151	0.366583	0.476307	0.0249321	0.287531	0.973046	-0.0394208	0.799431
LPE	PE(20:3/0:0)			Glycerophospholipids	1-Monoacylglycerophosphoethanolamine	HMDB11515	0.784267	0.0375161	0.313882	0.728208	0.0202216	0.233207	1.07698	0.106995	0.191121
LPE	PE(20:4/0:0)			Glycerophospholipids	1-Monoacylglycerophosphoethanolamine	HMDB11517	0.847432	0.041788	0.349623	0.786918	0.0169433	0.1954	1.0769	0.106884	0.18289
LPE		LPE(20:5)		Glycerophospholipids	Monoacylglycerophosphoethanolamine		0.833344	0.0378028	0.316281	0.921887	0.0346469	0.399568	0.903955	-0.145677	0.0860288
LPE		PE(20:5/0:0)		Glycerophospholipids	Monoacylglycerophosphoethanolamine	HMDB11519	0.672654	0.0318132	0.266168	0.807402	0.0316486	0.364989	0.833109	-0.263423	0.00305436
LPE	PE(22:4/0:0)			Glycerophospholipids	1-Monoacylglycerophosphoethanolamine	HMDB11523	0.653833	0.040513	0.338956	0.547344	0.0184334	0.212584	1.19455	0.256472	0.0186348
LPE		PE(22:5/0:0)		Glycerophospholipids	Monoacylglycerophosphoethanolamine		0.73798	0.0456922	0.382288	0.682325	0.018826	0.217112	1.08157	0.113123	0.26298
LPE		PE(22:5/0:0)		Glycerophospholipids	Monoacylglycerophosphoethanolamine		0.723522	0.0400412	0.335009	0.667382	0.0183162	0.211233	1.08412	0.116524	0.205308
LPE		PE(22:5/0:0)		Glycerophospholipids	Monoacylglycerophosphoethanolamine		0.721123	0.0301552	0.252297	0.585923	0.0200364	0.231071	1.23075	0.299536	0.000166183
LPE		PE(22:5/0:0)		Glycerophospholipids	Monoacylglycerophosphoethanolamine		0.880039	0.0441643	0.369505	0.667365	0.0224016	0.258348	1.31868	0.399091	3.90366e-05
LPE	PE(22:6/0:0)			Glycerophospholipids	1-Monoacylglycerophosphoethanolamine	HMDB11526	1.1168	0.0308948	0.258484	1.13364	0.0212631	0.245218	0.985145	-0.0215915	0.648568
LPE	PE(0:0/16:0)			Glycerophospholipids	2-Monoacylglycerophosphoethanolamine	HMDB11473	0.659594	0.0212403	0.177709	0.648861	0.0140914	0.16251	1.01654	0.0236684	0.665518
LPE		PE(0:0/16:1)		Glycerophospholipids	2-Monoacylglycerophosphoethanolamine	HMDB11474	0.739129	0.0495358	0.414447	0.65809	0.0225739	0.260335	1.12314	0.167541	0.139772
LPE	PE(0:0/18:0)			Glycerophospholipids	2-Monoacylglycerophosphoethanolamine	HMDB11129	0.679173	0.0428126	0.358196	0.607968	0.0166497	0.192014	1.11712	0.159785	0.124614
LPE	PE(0:0/18:1)			Glycerophospholipids	2-Monoacylglycerophosphoethanolamine	HMDB11476	0.810129	0.0438323	0.366727	0.735936	0.0225556	0.260124	1.10081	0.138572	0.135265
LPE	PE(0:0/18:2)			Glycerophospholipids	2-Monoacylglycerophosphoethanolamine	HMDB11477	0.56947	0.0198132	0.165769	0.625487	0.0156422	0.180394	0.910443	-0.13536	0.0318439
LPE		PE(0:0/20:3)		Glycerophospholipids	Monoacylglycerophosphoethanolamine	HMDB11485	0.860906	0.0254872	0.213241	0.851162	0.0224333	0.258714	1.01145	0.0164229	0.787137
LPE	PE(0:0/20:4)			Glycerophospholipids	2-Monoacylglycerophosphoethanolamine	HMDB11487	0.726439	0.0184379	0.154262	0.743234	0.0127357	0.146876	0.977403	-0.032975	0.447528
LPE	PE(0:0/22:4)			Glycerophospholipids	2-Monoacylglycerophosphoethanolamine	HMDB11493	0.596599	0.0293925	0.245916	0.533337	0.0166581	0.191386	1.11862	0.161714	0.0636945
LPE	PE(0:0/22:6)			Glycerophospholipids	2-Monoacylglycerophosphoethanolamine	HMDB11496	1.19154	0.0319178	0.267044	1.20403	0.0228078	0.263032	0.989622	-0.0150499	0.749288
LPE	PE(O-16:0/0:0)			Glycerophospholipids	1-Monoetherglycerophosphoethanolamine		0.385256	0.0256319	0.214452	0.42895	0.0123247	0.142135	0.898139	-0.154989	0.127576
LPE	PE(P-16:1/0:0)		Plasmalogen	Glycerophospholipids	1-Monoetherglycerophosphoethanolamine		0.352487	0.014876	0.124462	0.413622	0.00948899	0.109432	0.852197	-0.230741	0.000392312
LPE	PE(P-18:0/0:0)		Plasmalogen	Glycerophospholipids	1-Monoetherglycerophosphoethanolamine		0.385126	0.0253653	0.212221	0.413003	0.0120127	0.138537	0.932502	-0.100821	0.322962
LPE	PE(P-18:1/0:0)		Plasmalogen	Glycerophospholipids	1-Monoetherglycerophosphoethanolamine		0.497837	0.031003	0.25939	0.497587	0.0151006	0.174149	1.0005	0.000725976	0.994219
LPE	PE(P-18:1/0:0)		Plasmalogen	Glycerophospholipids	1-Monoetherglycerophosphoethanolamine		0.125278	0.0115247	0.0964225	0.14611	0.0077296	0.089142	0.857422	-0.221922	0.125533
LPE	PE(P-18:2/0:0)		Plasmalogen	Glycerophospholipids	1-Monoetherglycerophosphoethanolamine		0.370231	0.0185423	0.155136	0.449736	0.0136445	0.157356	0.823218	-0.280653	0.00071166
LPE	PE(P-20:0/0:0)		Plasmalogen	Glycerophospholipids	1-Monoetherglycerophosphoethanolamine		0.353395	0.0138628	0.115985	0.437776	0.0100653	0.116079	0.80725	-0.308912	1.76324e-06
LPE	PE(P-20:1/0:0)		Plasmalogen	Glycerophospholipids	1-Monoetherglycerophosphoethanolamine		0.449845	0.0242907	0.203231	0.501992	0.0158619	0.182928	0.89612	-0.158236	0.0647351
LPE	PE(P-20:2/0:0)		Plasmalogen	Glycerophospholipids	1-Monoetherglycerophosphoethanolamine		0.442906	0.0277602	0.232258	0.43115	0.0133013	0.153398	1.02727	0.0388132	0.70331
PC	PC(14:0/18:2)			Glycerophospholipids	Diacylglycerophosphocholine	HMDB07874	0.765632	0.0519131	0.434336	0.677098	0.0226881	0.261652	1.13075	0.177286	0.121412
PC	PC(16:0/16:0)			Glycerophospholipids	Diacylglycerophosphocholine	HMDB00564	1.28257	0.0366063	0.30627	1.03944	0.0170766	0.196936	1.2339	0.303226	2.9234e-08
PC	PC(32:1)	PC(16:0/16:1) + PC(14:1/18:0) + PC(14:0/18:1)		Glycerophospholipids	Diacylglycerophosphocholine		1.40595	0.0984103	0.82336	0.950478	0.037568	0.433255	1.47921	0.564823	3.96598e-05
PC	PC(15:0/18:2)			Glycerophospholipids	Diacylglycerophosphocholine	HMDB07940	0.777324	0.0435325	0.364219	0.71222	0.0192275	0.221743	1.09141	0.126194	0.174472
PC	PC(16:0/17:0)			Glycerophospholipids	Diacylglycerophosphocholine		1.0261	0.0478426	0.40028	0.834946	0.0275812	0.318082	1.22894	0.297417	0.000753327
PC	PC(33:1)	PC(15:0/18:1) + PC(16:0/17:1)		Glycerophospholipids	Diacylglycerophosphocholine		1.03682	0.0557973	0.466834	0.877369	0.0237176	0.273525	1.18174	0.240916	0.00996699
PC	PC(14:0/20:4)			Glycerophospholipids	Diacylglycerophosphocholine	HMDB07883	0.556608	0.0318164	0.266195	0.564007	0.0214688	0.247591	0.986882	-0.0190503	0.843902
PC	PC(16:0/18:0)			Glycerophospholipids	Diacylglycerophosphocholine	HMDB07970	0.759317	0.0196367	0.164292	0.752689	0.0121858	0.140533	1.00881	0.0126485	0.763716
PC	PC(16:0/18:1)			Glycerophospholipids	Diacylglycerophosphocholine	HMDB07972	0.935073	0.0264165	0.221016	0.892765	0.0142284	0.164089	1.04739	0.0667998	0.161339
PC	PC(16:0/18:2)			Glycerophospholipids	Diacylglycerophosphocholine	HMDB07973	0.842292	0.0285497	0.238864	0.794989	0.0138697	0.159953	1.0595	0.083386	0.139214
PC	PC(15:0/20:3)			Glycerophospholipids	Diacylglycerophosphocholine	HMDB07947	0.633076	0.0314149	0.262836	0.674845	0.0259851	0.299675	0.938107	-0.092176	0.326467
PC	PC(15:0/20:4)			Glycerophospholipids	Diacylglycerophosphocholine	HMDB07949	0.740066	0.0339638	0.284161	0.715488	0.0192976	0.222551	1.03435	0.0487267	0.530478
PC	PC(16:0/19:1)			Glycerophospholipids	Diacylglycerophosphocholine		0.9036	0.0456179	0.344408	0.82144	0.0210351	0.210351	1.10002	0.137529	0.105851
PC	PC(17:0/18:1)			Glycerophospholipids	Diacylglycerophosphocholine		0.983222	0.0809149	0.291743	0.952397	0.0792966	0.455524	1.03237	0.0459555	0.822558
PC	PC(17:0/18:2)			Glycerophospholipids	Diacylglycerophosphocholine		0.870647	0.0310996	0.260198	0.854117	0.0185898	0.21358	1.01935	0.0276544	0.628531
PC	PC(17:1/18:1)			Glycerophospholipids	Diacylglycerophosphocholine		0.822444	0.0514232	0.430237	0.777976	0.025322	0.292028	1.05716	0.0801906	0.439652
PC	PC(17:1/18:2)			Glycerophospholipids	Diacylglycerophosphocholine		0.857249	0.0473502	0.39616	0.800441	0.0191316	0.220636	1.07097	0.0989194	0.268872
PC	PC(16:0/20:4)			Glycerophospholipids	Diacylglycerophosphocholine	HMDB07982	0.767276	0.019102	0.159819	0.752324	0.0127934	0.147541	1.01987	0.0283903	0.505716
PC	PC(16:0/20:5)			Glycerophospholipids	Diacylglycerophosphocholine	HMDB07984	0.812298	0.0409424	0.342549	0.963614	0.0413484	0.476853	0.84297	-0.246447	0.0100741
PC	PC(18:0/18:1)			Glycerophospholipids	Diacylglycerophosphocholine	HMDB08038	1.04706	0.03044	0.254679	0.936798	0.0168843	0.194719	1.11771	0.16054	0.0019785
PC	PC(18:0/18:2)			Glycerophospholipids	Diacylglycerophosphocholine	HMDB08039	0.881916	0.020797	0.174	0.842667	0.0115283	0.13295	1.04658	0.0656795	0.101605
PC	PC(18:2/18:2)			Glycerophospholipids	Diacylglycerophosphocholine	HMDB08138	0.653687	0.0274095	0.229324	0.754296	0.0199663	0.230263	0.86662	-0.206529	0.00341334
PC	PC(18:3/18:3)			Glycerophospholipids	Diacylglycerophosphocholine	HMDB08206	1.04852	0.0466575	0.390364	1.09186	0.0356036	0.410601	0.960309	-0.0584292	0.468155
PC	PC(15:0/22:6)			Glycerophospholipids	Diacylglycerophosphocholine	HMDB07958	1.28373	0.0458878	0.383925	1.34158	0.0338866	0.390799	0.956879	-0.0635918	0.314405
PC	PC(17:0/20:3)			Glycerophospholipids	Diacylglycerophosphocholine		0.678889	0.0272982	0.228393	0.748416	0.0188442	0.217322	0.907101	-0.140664	0.0344926
PC	PC(17:0/20:4)			Glycerophospholipids	Diacylglycerophosphocholine		0.61029	0.0271185	0.22689	0.646014	0.0200641	0.231391	0.944702	-0.0820694	0.293829
PC	PC(17:0/20:4)			Glycerophospholipids	Diacylglycerophosphocholine		0.790019	0.0390178	0.316982	0.859256	0.0223946	0.251379	0.919422	-0.121201	0.126705
PC	PC(19:1/18:2)			Glycerophospholipids	Diacylglycerophosphocholine		0.90829	0.0537418	0.443166	0.81941	0.0231906	0.265428	1.10847	0.148566	0.1323
PC	PC(37:2)	PC(19:0/18:2), also 20:2, 19:2, 18:0, 18:1, 17:0, 17:1		Glycerophospholipids	Diacylglycerophosphocholine		1.122	0.0663585	0.555195	1.02287	0.0361268	0.415066	1.09691	0.133445	0.192239
PC	PC(37:2)	PC(19:0/18:2), also 20:2, 19:2, 18:0, 18:1, 17:0, 17:1		Glycerophospholipids	Diacylglycerophosphocholine		0.960452	0.0309651	0.259073	0.937464	0.019755	0.227825	1.02452	0.0349509	0.515564
PC	PC(16:0/22:6)			Glycerophospholipids	Diacylglycerophosphocholine	HMDB07991	1.3419	0.0368083	0.30796	1.35322	0.0237726	0.27416	0.991636	-0.0121176	0.789121
PC	PC(18:0/20:3)			Glycerophospholipids	Diacylglycerophosphocholine	HMDB08046	0.895684	0.0296088	0.247725	0.827324	0.0204448	0.235781	1.08263	0.114536	0.0550976
PC	PC(18:0/20:4)			Glycerophospholipids	Diacylglycerophosphocholine	HMDB08048	0.713232	0.026672	0.223154	0.718641	0.0143455	0.165441	0.992473	-0.0108996	0.858581
PC	PC(18:2/20:4)			Glycerophospholipids	Diacylglycerophosphocholine	HMDB08147	0.547903	0.0261337	0.21865	0.652789	0.0191649	0.22102	0.839326	-0.252697	0.00146749
PC	PC(20:0/18:2)			Glycerophospholipids	Diacylglycerophosphocholine	HMDB08270	1.09718	0.0322644	0.269944	0.968521	0.0185639	0.214089	1.13284	0.179946	0.000766686
PC	PC(18:0/22:4)			Glycerophospholipids	Diacylglycerophosphocholine	HMDB08054	0.774015	0.0281971	0.235914	0.679819	0.0196245	0.226321	1.13856	0.187209	0.00599421
PC	PC(18:0/22:5)			Glycerophospholipids	Diacylglycerophosphocholine	HMDB08056	0.70172	0.0933882	0.711223	0.687151	0.0236041	0.25857	1.0212	0.0302683	0.880253
PC	PC(18:0/22:6)			Glycerophospholipids	Diacylglycerophosphocholine	HMDB08057	1.52871	0.0431795	0.361265	1.43544	0.0296593	0.342048	1.06498	0.0908276	0.0716042
PC	PC(18:1/22:6)			Glycerophospholipids	Diacylglycerophosphocholine	HMDB08123	1.44698	0.0533488	0.446348	1.4264	0.0431958	0.498158	1.01443	0.0206748	0.772215
PC	PC(20:0/20:4)			Glycerophospholipids	Diacylglycerophosphocholine	HMDB08279	0.840454	0.0415136	0.344837	0.850895	0.0301394	0.346276	0.987729	-0.0178128	0.839136
PC	PC(20:3/20:4)			Glycerophospholipids	Diacylglycerophosphocholine	HMDB08378	0.641283	0.0325143	0.272034	0.774487	0.0286552	0.330468	0.82801	-0.27228	0.00421635
PC	PC(40:5)			Glycerophospholipids	Diacylglycerophosphocholine		0.93492	0.0447063	0.37404	0.765312	0.0238647	0.275221	1.22162	0.288795	0.00112149
PC	PC(40:8)	PC(20:4/20:4) + PC(18:2/22:6) + PC(18:0/22:8)		Glycerophospholipids	Diacylglycerophosphocholine		0.886961	0.0262291	0.219449	0.973942	0.021718	0.250464	0.910692	-0.134966	0.0150746
PC	PC(22:4/20:4)			Glycerophospholipids	Diacylglycerophosphocholine	HMDB08640	0.961904	0.0442551	0.370265	0.954867	0.0291931	0.33413	1.00737	0.0105934	0.891212
PC	PC(37:5)	PC(17:1/20:4) + PC(15:0/22:5)		Glycerophospholipids	Diacylglycerophosphocholine		0.690737	0.0338376	0.283106	0.690083	0.0224181	0.258538	1.00095	0.00136535	0.986805
PC	PC(38:5)	PC(18:1/20:4) + PC(16:0/22:5)		Glycerophospholipids	Diacylglycerophosphocholine		0.750426	0.0171648	0.143611	0.790903	0.0142094	0.163871	0.948822	-0.0757904	0.082756
PC	PC(38:5)	PC(18:0/20:5) + PC(16:0/22:5)		Glycerophospholipids	Diacylglycerophosphocholine		0.864249	0.0290215	0.242811	0.880566	0.0299307	0.345178	0.981469	-0.0269849	0.695955
PC	PC(O-16:0/14:0)			Glycerophospholipids	1-ether, 2-acylglycerophosphocholine		1.0825	0.0367526	0.307494	0.930393	0.0208854	0.240862	1.16349	0.21846	0.000474304
PC	PC(O-16:0/16:0)			Glycerophospholipids	1-ether, 2-acylglycerophosphocholine		1.16063	0.0374458	0.313294	0.983503	0.0176386	0.203419	1.1801	0.238904	4.29023e-05
PC	PC(O-16:0/18:2)			Glycerophospholipids	1-ether, 2-acylglycerophosphocholine	HMDB11151	0.815982	0.0313415	0.262222	0.854216	0.0226863	0.261631	0.955241	-0.0660634	0.323905
PC	PC(O-16:0/20:3)			Glycerophospholipids	1-ether, 2-acylglycerophosphocholine		0.720483	0.0350894	0.278513	0.76075	0.0241508	0.266754	0.947069	-0.078459	0.339091
PC	PC(O-16:0/20:4)			Glycerophospholipids	1-ether, 2-acylglycerophosphocholine	HMDB13407	0.986229	0.0242301	0.202723	0.984457	0.0183882	0.212063	1.0018	0.00259516	0.954237
PC	PC(O-16:0/22:4)			Glycerophospholipids	1-ether, 2-acylglycerophosphocholine		0.918483	0.0259372	0.217006	0.872343	0.0154121	0.177741	1.05289	0.074357	0.105442
PC	PC(O-18:0/18:2)			Glycerophospholipids	1-ether, 2-acylglycerophosphocholine	HMDB13418	0.898942	0.0959918	0.724722	0.745346	0.0491642	0.491642	1.20607	0.270318	0.15802
PC	PC(O-18:0/20:4)			Glycerophospholipids	1-ether, 2-acylglycerophosphocholine	HMDB13420	0.944182	0.0325278	0.272147	0.879972	0.0196516	0.226633	1.07297	0.101608	0.0753045
PC	PC(O-18:0/22:4)			Glycerophospholipids	1-ether, 2-acylglycerophosphocholine		0.629623	0.024239	0.202798	0.628805	0.0169372	0.195329	1.0013	0.00187646	0.977688
PC	PC(O-18:1/18:1)			Glycerophospholipids	1-ether, 2-acylglycerophosphocholine		1.20995	0.0803592	0.606699	1.19042	0.0495426	0.495426	1.0164	0.0234695	0.827292
PC	PC(O-18:1/18:2)			Glycerophospholipids	1-ether, 2-acylglycerophosphocholine		1.02759	0.0336005	0.281122	1.00912	0.0214027	0.246828	1.01831	0.0261733	0.62973
PC	PC(O-18:1/20:4)			Glycerophospholipids	1-ether, 2-acylglycerophosphocholine		1.16264	0.0214085	0.179116	1.10375	0.0164942	0.19022	1.05335	0.0749915	0.0336744
PC	PC(O-18:1/22:4)			Glycerophospholipids	1-ether, 2-acylglycerophosphocholine		1.20748	0.0263708	0.220634	1.19675	0.0173031	0.199549	1.00897	0.0128839	0.725834
PC	PC(O-18:2/20:4)			Glycerophospholipids	1-ether, 2-acylglycerophosphocholine		1.18023	0.0437031	0.365646	1.22631	0.0361239	0.416601	0.962423	-0.0552573	0.436025
PC	PC(O-20:0/20:4)			Glycerophospholipids	1-ether, 2-acylglycerophosphocholine	HMDB13442	0.909087	0.0304988	0.255171	0.859265	0.0199326	0.229874	1.05798	0.0813148	0.159337
PC	PC(O-20:1/20:4)			Glycerophospholipids	1-ether, 2-acylglycerophosphocholine		0.946495	0.0258	0.215858	0.884212	0.017207	0.198441	1.07044	0.0982023	0.040527
PC	PC(O-22:1/20:4)			Glycerophospholipids	1-ether, 2-acylglycerophosphocholine		1.17875	0.0358178	0.299673	1.06718	0.0255778	0.294978	1.10455	0.143459	0.0115965
PC	PC(O-34:0)	PC(O-16:0/18:0) + PC(O-18:0/16:0)		Glycerophospholipids	1-ether, 2-acylglycerophosphocholine		0.955268	0.0281921	0.235872	0.852143	0.0162435	0.18733	1.12102	0.164812	0.00195393
PC	PC(O-34:1)	PC(O-16:0/18:1) + PC(18:1e/16:0)		Glycerophospholipids	1-ether, 2-acylglycerophosphocholine		1.4582	0.041553	0.347657	1.2478	0.0204679	0.236047	1.16862	0.2248	1.51229e-05
PC	PC(O-38:4)	PC(22:4e/16:0) + PC(18:1e/20:3)		Glycerophospholipids	1-ether, 2-acylglycerophosphocholine		0.965845	0.0443324	0.343398	0.996942	0.0187896	0.207538	0.968808	-0.0457171	0.520221
PC	PC(O-42:6)	PC(22:2e/20:4) + PC(24:5e/18:1) + PC(24:4e/18:2)		Glycerophospholipids	1-ether, 2-acylglycerophosphocholine		0.915491	0.0275211	0.230258	0.83133	0.0183705	0.211859	1.10124	0.139125	0.00972807
PC	PC(P-16:0/14:0)		Plasmalogen	Glycerophospholipids	1-ether, 2-acylglycerophosphocholine		0.996208	0.0383156	0.320571	0.877458	0.0199367	0.229921	1.13533	0.183118	0.00700826
PC	PC(P-16:0/16:0)		Plasmalogen	Glycerophospholipids	1-ether, 2-acylglycerophosphocholine		0.859887	0.027743	0.232115	0.872528	0.0168514	0.19434	0.985511	-0.0210557	0.681192
PC	PC(P-16:0/18:1)		Plasmalogen	Glycerophospholipids	1-ether, 2-acylglycerophosphocholine		1.03508	0.0390825	0.326987	0.949811	0.0222511	0.256612	1.08977	0.124024	0.0604879
PC	PC(P-16:0/18:2)		Plasmalogen	Glycerophospholipids	1-ether, 2-acylglycerophosphocholine		0.642413	0.0287932	0.240901	0.636019	0.019897	0.229464	1.01005	0.0144297	0.853054
PC	PC(P-16:0/20:3)		Plasmalogen	Glycerophospholipids	1-ether, 2-acylglycerophosphocholine		0.679838	0.0330736	0.276714	0.741868	0.0235442	0.271525	0.916387	-0.125971	0.125878
PC	PC(P-16:0/20:4)		Plasmalogen	Glycerophospholipids	1-ether, 2-acylglycerophosphocholine		0.892685	0.0289185	0.24195	0.912951	0.018208	0.209985	0.977801	-0.0323868	0.536167
PC	PC(P-16:0/22:6)		Plasmalogen	Glycerophospholipids	1-ether, 2-acylglycerophosphocholine		1.52003	0.0585255	0.489659	1.59079	0.0383012	0.441711	0.955521	-0.0656403	0.297485
PC	PC(P-17:0/20:4)		Plasmalogen	Glycerophospholipids	1-ether, 2-acylglycerophosphocholine		0.901036	0.0805194	0.649168	0.954561	0.0444929	0.499432	0.943928	-0.0832519	0.561944
PC	PC(P-18:0/18:2)		Plasmalogen	Glycerophospholipids	1-ether, 2-acylglycerophosphocholine		0.734995	0.0252951	0.211634	0.723579	0.0169022	0.194926	1.01578	0.0225851	0.700644
PC	PC(P-18:0/20:4)		Plasmalogen	Glycerophospholipids	1-ether, 2-acylglycerophosphocholine		0.547949	0.0406341	0.314751	0.574132	0.0178386	0.197034	0.954396	-0.0673407	0.5568
PC	PC(P-18:0/20:4)		Plasmalogen	Glycerophospholipids	1-ether, 2-acylglycerophosphocholine		0.695272	0.0321482	0.268971	0.756705	0.0207006	0.238731	0.918815	-0.122154	0.0970113
LPC	PC(14:0/0:0)			Glycerophospholipids	1-Monoacylglycerophosphocholine	HMDB10379	0.430774	0.0184938	0.15473	0.445532	0.0131399	0.151537	0.966877	-0.0485958	0.513387
LPC	PC(15:0/0:0)			Glycerophospholipids	1-Monoacylglycerophosphocholine	HMDB10381	0.394716	0.0145305	0.121571	0.440554	0.00981868	0.113234	0.895952	-0.158507	0.00815075
LPC	PC(16:0/0:0)			Glycerophospholipids	1-Monoacylglycerophosphocholine	HMDB10382	0.65245	0.00728762	0.0609726	0.657083	0.00499933	0.0576551	0.992949	-0.010209	0.59428
LPC	PC(16:1/0:0)			Glycerophospholipids	1-Monoacylglycerophosphocholine		0.743052	0.0404076	0.338075	0.635919	0.0194592	0.224415	1.16847	0.224619	0.0187479
LPC	PC(16:1/0:0)			Glycerophospholipids	1-Monoacylglycerophosphocholine		0.160725	0.0090085	0.0753705	0.189494	0.00602342	0.0694655	0.848179	-0.237559	0.00703669
LPC	PC(18:0/0:0)			Glycerophospholipids	1-Monoacylglycerophosphocholine	HMDB10384	0.621408	0.0104083	0.0870822	0.624362	0.00647076	0.0746244	0.99527	-0.00684083	0.800685
LPC	PC(18:1/0:0)			Glycerophospholipids	1-Monoacylglycerophosphocholine		0.809409	0.0147283	0.123226	0.78104	0.00927163	0.106926	1.03632	0.0514727	0.0900408
LPC	PC(18:1/0:0)			Glycerophospholipids	1-Monoacylglycerophosphocholine		0.159585	0.0125036	0.104613	0.167978	0.00732867	0.0845184	0.950035	-0.0739477	0.563627
LPC	PC(18:2/0:0)			Glycerophospholipids	1-Monoacylglycerophosphocholine		0.81062	0.0354436	0.296542	0.728595	0.0131523	0.15168	1.11258	0.153908	0.0327133
LPC	PC(18:2/0:0)			Glycerophospholipids	1-Monoacylglycerophosphocholine		0.482383	0.0348237	0.291356	0.377502	0.0138626	0.159871	1.27783	0.353694	0.0062671
LPC	PC(18:3/0:0)			Glycerophospholipids	1-Monoacylglycerophosphocholine		0.590212	0.029677	0.248296	0.567982	0.0208524	0.240481	1.03914	0.0553886	0.536589
LPC	PC(18:3/0:0)			Glycerophospholipids	1-Monoacylglycerophosphocholine		0.770726	0.0586181	0.490435	0.644725	0.0247124	0.284997	1.19543	0.257534	0.0505428
LPC	PC(20:0/0:0)			Glycerophospholipids	1-Monoacylglycerophosphocholine	HMDB10390	0.444382	0.0131599	0.110104	0.518221	0.0108442	0.125062	0.857515	-0.221766	4.67031e-05
LPC	PC(20:1/0:0)			Glycerophospholipids	1-Monoacylglycerophosphocholine		0.706344	0.0227172	0.190066	0.705463	0.0163052	0.188041	1.00125	0.00179975	0.974825
LPC	PC(20:1/0:0)			Glycerophospholipids	1-Monoacylglycerophosphocholine		0.19972	0.0138387	0.115783	0.196211	0.00748322	0.0863007	1.01788	0.0255732	0.823912
LPC	PC(20:2/0:0)			Glycerophospholipids	1-Monoacylglycerophosphocholine		0.9196	0.0444952	0.372273	0.787849	0.0212052	0.24455	1.16723	0.223089	0.00876498
LPC	PC(20:2/0:0)			Glycerophospholipids	1-Monoacylglycerophosphocholine		1.05598	0.0461336	0.385982	1.02316	0.0363556	0.419274	1.03207	0.0455472	0.586691
LPC	PC(20:3/0:0)			Glycerophospholipids	1-Monoacylglycerophosphocholine		1.15035	0.0476592	0.398746	0.978928	0.0253113	0.291904	1.17512	0.232803	0.00193848
LPC	PC(20:3/0:0)			Glycerophospholipids	1-Monoacylglycerophosphocholine		0.789177	0.0507461	0.424572	0.738742	0.0266794	0.307682	1.06827	0.0952791	0.380969
LPC	PC(20:4/0:0)			Glycerophospholipids	1-Monoacylglycerophosphocholine	HMDB10395	0.789035	0.0332166	0.27791	0.691536	0.0145472	0.167767	1.14099	0.190285	0.00845544
LPC	PC(20:5/0:0)			Glycerophospholipids	1-Monoacylglycerophosphocholine	HMDB10397	0.865326	0.0525672	0.439809	0.921009	0.0367744	0.424103	0.939541	-0.0899726	0.381061
LPC	PC(22:4/0:0)			Glycerophospholipids	1-Monoacylglycerophosphocholine		0.784891	0.0537124	0.44939	0.695922	0.0588797	0.673909	1.12784	0.173567	0.265699
LPC	PC(22:4/0:0)			Glycerophospholipids	1-Monoacylglycerophosphocholine		1.11135	0.0475849	0.398124	0.925614	0.0264137	0.304617	1.20066	0.263834	0.000894561
LPC	PC(22:5/0:0)			Glycerophospholipids	1-Monoacylglycerophosphocholine		0.912883	0.0428046	0.358129	0.865815	0.0220817	0.254659	1.05436	0.0763709	0.330669
LPC	PC(22:5/0:0)			Glycerophospholipids	1-Monoacylglycerophosphocholine		1.00666	0.0506736	0.423966	0.748991	0.0257899	0.297424	1.34402	0.426556	1.54635e-05
LPC	PC(22:6/0:0)			Glycerophospholipids	1-Monoacylglycerophosphocholine	HMDB10404	1.36852	0.0480168	0.401737	1.25248	0.0258296	0.297881	1.09265	0.127831	0.0355473
LPC	PC(0:0/14:0)			Glycerophospholipids	2-Monoacylglycerophosphocholine	HMDB10379	0.422778	0.020608	0.172419	0.43615	0.0137717	0.158823	0.96934	-0.0449253	0.580547
LPC	PC(0:0/15:0)			Glycerophospholipids	2-Monoacylglycerophosphocholine	HMDB10381	0.399849	0.0132505	0.110861	0.451734	0.0106307	0.122599	0.885143	-0.176017	0.00344455
LPC	PC(0:0/16:0)			Glycerophospholipids	2-Monoacylglycerophosphocholine	HMDB10382	0.548134	0.00918521	0.076849	0.577468	0.00594432	0.0685533	0.949202	-0.0752133	0.00598669
LPC	PC(0:0/16:1)			Glycerophospholipids	2-Monoacylglycerophosphocholine		0.700891	0.0463859	0.388093	0.581574	0.0186252	0.214796	1.20516	0.269227	0.0190364
LPC	PC(0:0/18:0)			Glycerophospholipids	2-Monoacylglycerophosphocholine	HMDB10384	0.568021	0.0169465	0.141785	0.588597	0.0114887	0.132494	0.965042	-0.0513359	0.30592
LPC	PC(0:0/18:1)			Glycerophospholipids	2-Monoacylglycerophosphocholine		0.946733	0.0213103	0.178295	0.912805	0.0142059	0.16383	1.03717	0.0526508	0.175328
LPC	PC(0:0/18:2)			Glycerophospholipids	2-Monoacylglycerophosphocholine		0.815312	0.0192849	0.161349	0.795489	0.0115866	0.133623	1.02492	0.035511	0.351462
LPC	PC(0:0/18:3)			Glycerophospholipids	2-Monoacylglycerophosphocholine		0.588934	0.0319203	0.267064	0.569057	0.021036	0.242599	1.03493	0.049532	0.592745
LPC	PC(0:0/20:0)			Glycerophospholipids	2-Monoacylglycerophosphocholine	HMDB10390	0.440583	0.0134203	0.112283	0.52149	0.0113087	0.130419	0.844855	-0.243225	1.74627e-05
LPC	PC(0:0/20:1)			Glycerophospholipids	2-Monoacylglycerophosphocholine		1.08534	0.0542978	0.454288	0.953415	0.0226133	0.260789	1.13837	0.186974	0.0272609
LPC	PC(0:0/20:2)			Glycerophospholipids	2-Monoacylglycerophosphocholine		0.983019	0.0454047	0.379883	0.850211	0.020699	0.238712	1.15621	0.209398	0.0090868
LPC	PC(0:0/20:3)			Glycerophospholipids	2-Monoacylglycerophosphocholine		1.31084	0.052529	0.439489	1.11879	0.0292529	0.337361	1.17166	0.228557	0.00181807
LPC	PC(0:0/20:4)			Glycerophospholipids	2-Monoacylglycerophosphocholine	HMDB10395	0.803263	0.0206229	0.172543	0.768418	0.0149144	0.172001	1.04535	0.0639807	0.172075
LPC	PC(0:0/20:5)			Glycerophospholipids	2-Monoacylglycerophosphocholine	HMDB10397	0.875729	0.0518655	0.433938	0.950581	0.0398771	0.459885	0.921256	-0.118325	0.262521
LPC	PC(0:0/22:4)			Glycerophospholipids	2-Monoacylglycerophosphocholine		0.692446	0.0235956	0.197415	0.65847	0.0147952	0.170627	1.0516	0.0725838	0.203305
LPC	PC(0:0/22:5)			Glycerophospholipids	2-Monoacylglycerophosphocholine		0.810451	0.0255976	0.214165	0.830779	0.0182968	0.211009	0.975531	-0.0357404	0.517033
LPC	PC(0:0/22:5)			Glycerophospholipids	2-Monoacylglycerophosphocholine		0.798488	0.0305171	0.255325	0.653859	0.0189921	0.219028	1.22119	0.288291	3.70533e-05
LPC	PC(0:0/22:6)			Glycerophospholipids	2-Monoacylglycerophosphocholine	HMDB10404	1.53768	0.0521791	0.436562	1.42938	0.0303232	0.349704	1.07577	0.105367	0.0753202
LPC	LPC(16:1)			Glycerophospholipids	Monoacylglycerophosphocholine		0.249259	0.0397513	0.307912	0.369244	0.0433566	0.47889	0.675052	-0.566929	0.0429405
LPC	PC(O-16:0/0:0)			Glycerophospholipids	1-Monoetherglycerophosphocholine		0.368551	0.0131826	0.110294	0.405815	0.00819377	0.0944951	0.908174	-0.13896	0.0125623
LPC	PC(O-18:0/0:0)			Glycerophospholipids	1-Monoetherglycerophosphocholine	HMDB11149	0.331177	0.0152547	0.12763	0.350123	0.0100033	0.115364	0.945888	-0.0802582	0.285128
LPC	PC(O-18:1/0:0)			Glycerophospholipids	1-Monoetherglycerophosphocholine		0.549726	0.019032	0.159233	0.554807	0.0133976	0.154509	0.990841	-0.0132739	0.825802
LPC	PC(O-18:1/0:0)			Glycerophospholipids	1-Monoetherglycerophosphocholine		0.0731976	0.00608478	0.0509089	0.0832061	0.00398576	0.045966	0.879714	-0.184893	0.15706
LPC	PC(O-20:0/0:0)			Glycerophospholipids	1-Monoetherglycerophosphocholine		0.278248	0.01023	0.0855899	0.33246	0.00774458	0.0893148	0.836936	-0.256811	4.53786e-05
LPC	PC(O-20:1/0:0)			Glycerophospholipids	1-Monoetherglycerophosphocholine		0.352109	0.0204253	0.17089	0.349911	0.00956792	0.110343	1.00628	0.00903687	0.92254
LPC	PC(O-20:1/0:0)			Glycerophospholipids	1-Monoetherglycerophosphocholine		0.0861686	0.00636702	0.0532703	0.0952443	0.00406469	0.0468763	0.904711	-0.144471	0.21271
LPC	PC(O-20:2/0:0)			Glycerophospholipids	1-Monoetherglycerophosphocholine		0.201458	0.00947374	0.079263	0.218421	0.00771311	0.088952	0.92234	-0.116629	0.181879
LPC	PC(O-22:0/0:0)			Glycerophospholipids	1-Monoetherglycerophosphocholine		0.432596	0.0122302	0.102326	0.500786	0.00901503	0.103966	0.863835	-0.211172	1.32939e-05
LPC	PC(O-22:1/0:0)			Glycerophospholipids	1-Monoetherglycerophosphocholine		0.405633	0.0134918	0.112881	0.448118	0.0108339	0.124942	0.905193	-0.143703	0.0182949
LPC	PC(O-24:1/0:0)			Glycerophospholipids	1-Monoetherglycerophosphocholine		0.586528	0.0202143	0.169125	0.618582	0.0137758	0.15887	0.948181	-0.0767658	0.183006
LPC	PC(O-24:2/0:0)			Glycerophospholipids	1-Monoetherglycerophosphocholine		0.304614	0.0134897	0.112863	0.334857	0.00979091	0.112914	0.909681	-0.136567	0.0711387
LPC	PC(P-16:0/0:0)		Plasmalogen	Glycerophospholipids	1-Monoetherglycerophosphocholine		0.555846	0.0275118	0.23018	0.556279	0.0134248	0.154823	0.999223	-0.00112179	0.988758
LPC	PC(P-18:0/0:0)		Plasmalogen	Glycerophospholipids	1-Monoetherglycerophosphocholine		0.428066	0.0237883	0.199027	0.460924	0.0145975	0.168347	0.928712	-0.106696	0.216469
LPC	PC(P-18:1/0:0)		Plasmalogen	Glycerophospholipids	1-Monoetherglycerophosphocholine		0.400769	0.0190639	0.1595	0.447681	0.0108931	0.125625	0.895211	-0.159701	0.0347505
LPC	PC(P-18:1/0:0)		Plasmalogen	Glycerophospholipids	1-Monoetherglycerophosphocholine		0.113449	0.0134772	0.112758	0.129934	0.00592541	0.0683352	0.873127	-0.195737	0.265607
LPC	PC(P-20:1/0:0)		Plasmalogen	Glycerophospholipids	1-Monoetherglycerophosphocholine		0.45073	0.0239389	0.200287	0.463133	0.0139593	0.160987	0.97322	-0.0391614	0.655303
LPC		PC(P-20:2/0:0)	Plasmalogen	Glycerophospholipids	1-Monoetherglycerophosphocholine		0.318431	0.0258936	0.216641	0.314778	0.0122812	0.141634	1.0116	0.0166443	0.898835
PI	PI(16:0/18:1)			Glycerophospholipids	Diacylglycerophosphoinositol	HMDB09783	0.993498	0.055653	0.465627	0.875738	0.0253141	0.291937	1.13447	0.182017	0.0569844
PI	PI(16:0/18:2)			Glycerophospholipids	Diacylglycerophosphoinositol	HMDB09784	1.10625	0.0678198	0.563354	0.847198	0.0417711	0.478092	1.30577	0.384906	0.000756288
PI	PI(16:0/20:4)			Glycerophospholipids	Diacylglycerophosphoinositol	HMDB09789	0.939037	0.106397	0.383622	0.786793	0.0472957	0.271693	1.1935	0.255197	0.136197
PI	PI(18:0/18:1)			Glycerophospholipids	Diacylglycerophosphoinositol	HMDB09837	0.94856	0.0612324	0.512307	0.92882	0.0334299	0.385532	1.02125	0.0303393	0.777743
PI	PI(18:0/18:2)			Glycerophospholipids	Diacylglycerophosphoinositol	HMDB09809	0.758146	0.0449105	0.375748	0.756931	0.028698	0.329715	1.0016	0.0023124	0.981104
PI	PI(18:0/20:3)			Glycerophospholipids	Diacylglycerophosphoinositol	HMDB09813	0.925549	0.0572712	0.479165	0.836746	0.0306401	0.353359	1.10613	0.14552	0.17436
PI	PI(18:0/20:4)			Glycerophospholipids	Diacylglycerophosphoinositol	HMDB09815	0.908784	0.0590228	0.49382	0.84549	0.0155845	0.179729	1.07486	0.104149	0.30299
Cer	Cer(d18:1/16:0)			Sphingolipids	Ceramide	HMDB04949	1.24044	0.049101	0.410809	1.04816	0.0209971	0.242151	1.18344	0.24299	0.000507373
Cer	Cer(d18:1/20:0)			Sphingolipids	Ceramide	HMDB04951	1.01222	0.0473301	0.395992	0.962604	0.0221307	0.255224	1.05155	0.0725127	0.34457
Cer	Cer(d18:1/21:0)			Sphingolipids	Ceramide		0.722713	0.0348084	0.291228	0.783217	0.0228152	0.263118	0.92275	-0.115989	0.135089
Cer	Cer(d18:1/22:0)			Sphingolipids	Ceramide	HMDB04952	0.636064	0.0298091	0.249401	0.694571	0.016801	0.193759	0.915766	-0.12695	0.0900217
Cer	Cer(40:2)			Sphingolipids	Ceramide		0.677177	0.0403601	0.337677	0.745757	0.0188175	0.217014	0.908039	-0.139173	0.126714
Cer	Cer(d18:1/23:0)			Sphingolipids	Ceramide	HMDB00950	0.485088	0.0208593	0.174522	0.597134	0.0150576	0.173653	0.81236	-0.299809	2.05736e-05
Cer	Cer(d18:2/23:0)			Sphingolipids	Ceramide		0.531468	0.0550232	0.460357	0.661039	0.0298841	0.34464	0.80399	-0.314751	0.0408439
Cer	Cer(d18:1/24:0)			Sphingolipids	Ceramide	HMDB04956	0.542644	0.0232593	0.194601	0.64882	0.0163168	0.188174	0.836355	-0.257812	0.000209513
Cer	Cer(d18:1/24:1)			Sphingolipids	Ceramide	HMDB04953	1.55068	0.0889449	0.320695	1.53288	0.0882581	0.507004	1.01161	0.0166583	0.907197
Cer	Cer(d18:2/24:0)			Sphingolipids	Ceramide		1.38853	0.0669606	0.505541	1.24959	0.0412846	0.412846	1.11119	0.152109	0.0638658
Cer	Cer(42:3)			Sphingolipids	Ceramide		1.19707	0.0512154	0.428499	1.14632	0.0259503	0.298146	1.04427	0.062491	0.378803
SM	SM(d16:1/24:1)			Sphingolipids	Sphingomyelin	HMDB11694	1.66317	0.0845262	0.707197	1.37648	0.0480594	0.554247	1.20827	0.272945	0.00387232
SM	SM(32:1)	SM(d16:1/16:0) + SM(d18:1/14:0)		Sphingolipids	Sphingomyelin		0.932742	0.0356861	0.298572	0.906712	0.0221418	0.255352	1.02871	0.0408325	0.516087
SM	SM(33:1)	SM(d17:1/16:0) + SM(d18:1/15:0)		Sphingolipids	Sphingomyelin		0.948875	0.0286643	0.239823	0.89925	0.0191193	0.220495	1.05519	0.0774965	0.140856
SM	SM(d18:0/14:0)			Sphingolipids	Sphingomyelin	HMDB12085	1.14918	0.0538342	0.45041	0.941979	0.022575	0.260348	1.21996	0.286833	0.000605398
SM	SM(d18:0/15:0)			Sphingolipids	Sphingomyelin		1.09886	0.0470444	0.393602	0.901717	0.0243893	0.281271	1.21863	0.285259	0.000318887
SM	SM(d18:0/16:0)			Sphingolipids	Sphingomyelin	HMDB10168	0.994681	0.033156	0.277403	0.891448	0.0167446	0.193108	1.1158	0.158084	0.00645593
SM	SM(d18:0/18:0)			Sphingolipids	Sphingomyelin	HMDB12087	1.13791	0.0473151	0.395867	0.904644	0.0271963	0.313644	1.25785	0.330959	3.96452e-05
SM	SM(d18:0/22:0)			Sphingolipids	Sphingomyelin	HMDB12091	0.971633	0.0407482	0.340923	0.766695	0.0256343	0.295629	1.2673	0.341758	1.42479e-05
SM	SM(d18:1/12:0)			Sphingolipids	Sphingomyelin	HMDB12096	0.793605	0.0369575	0.309208	0.755376	0.0217938	0.251338	1.05061	0.0712252	0.374741
SM	SM(d18:1/16:0)			Sphingolipids	Sphingomyelin	HMDB10169	0.937506	0.0202797	0.169673	0.93107	0.0121394	0.139999	1.00691	0.00993827	0.772923
SM	SM(d18:1/17:0)			Sphingolipids	Sphingomyelin		0.832611	0.0249163	0.208464	0.853982	0.0149294	0.172175	0.974975	-0.0365636	0.436021
SM	SM(d18:1/18:0)			Sphingolipids	Sphingomyelin	HMDB01348	0.757111	0.0213242	0.178411	0.822867	0.0151991	0.175284	0.920089	-0.120155	0.0123438
SM	SM(36:2)	SM(d18:1/18:1) + SM(d18:2/18:0)		Sphingolipids	Sphingomyelin		0.656507	0.0337363	0.282258	0.768509	0.0213031	0.245679	0.85426	-0.227253	0.00377447
SM	SM(38:1)	SM(d18:1/20:0) + SM(16:1/22:0)		Sphingolipids	Sphingomyelin		0.622209	0.0181781	0.152089	0.691106	0.0141863	0.163605	0.900309	-0.151508	0.0038905
SM	SM(39:1)	SM(d18:1/21:0) + SM(d17:1/22:0) + SM(d16:1/23:0) + SM(d19:1/20:0)		Sphingolipids	Sphingomyelin		0.549695	0.0217625	0.182078	0.623298	0.0165846	0.191263	0.881913	-0.181291	0.00871278
SM	SM(d18:1/22:0)			Sphingolipids	Sphingomyelin	HMDB12103	0.554722	0.0177235	0.148286	0.627065	0.0128682	0.148404	0.884632	-0.176851	0.00113545
SM	SM(d18:1/23:0)			Sphingolipids	Sphingomyelin	HMDB12105	0.542244	0.0216304	0.180973	0.645516	0.0161322	0.186046	0.840016	-0.251511	0.000195846
SM	SM(42:3)	SM(d18:2/24:1) + SM(d18:1/24:2)		Sphingolipids	Sphingomyelin		0.900056	0.0213548	0.178667	0.938368	0.0143836	0.16588	0.959171	-0.0601399	0.129371
SM	SM(d18:1/24:1)			Sphingolipids	Sphingomyelin	HMDB12107	1.02491	0.0294708	0.2225	0.98787	0.0190916	0.190916	1.03749	0.0531025	0.273058
SM	SM(d18:2/14:0)			Sphingolipids	Sphingomyelin		0.72707	0.0300353	0.251294	0.763303	0.0183114	0.211177	0.952531	-0.0701615	0.278375
SM	SM(d18:2/16:0)			Sphingolipids	Sphingomyelin		0.823303	0.0270185	0.226053	0.885309	0.0160209	0.184762	0.92996	-0.104759	0.0507075
SM	SM(d18:2/20:0)			Sphingolipids	Sphingomyelin		0.662832	0.0265454	0.222095	0.720094	0.0147403	0.169993	0.92048	-0.119542	0.0618892
SM	SM(d18:2/23:0)			Sphingolipids	Sphingomyelin		0.538752	0.0307699	0.257439	0.624975	0.0188309	0.217169	0.862037	-0.214179	0.0125391
CMH	CMH(d18:1/16:0)			Sphingolipids	Monohexosylceramides	HMDB04971	1.16264	0.0427877	0.357988	1.05501	0.0214822	0.247745	1.10202	0.140155	0.0266636
CMH	CMH(d18:1/22:0)			Sphingolipids	Monohexosylceramides	HMDB04974	0.854962	0.036321	0.303883	0.820309	0.0215373	0.24838	1.04224	0.0596929	0.413496
FSB	Sphingosine-1-phosphate			Sphingolipids	Free Sphingoid base	HMDB00277	0.505404	0.0206717	0.172952	0.593055	0.0170455	0.196578	0.852205	-0.230727	0.0019192
Chemical group or ratio
ArAAs				Aromatic amino acids			1.86163	0.0386888	0.323694	1.69089	0.0216398	0.249562	1.10097	0.13878	0.000195049
BCAAs				Branched-chain amino acids			1.60168	0.028209	0.236013	1.67079	0.0240355	0.277191	0.958635	-0.0609471	0.0775166
BCAAs/ArAAs				BCAAs / ArAAs ratio			0.879096	0.0201354	0.168465	0.994755	0.0118836	0.137048	0.883731	-0.178321	2.52939e-06
